# Supplementary material for: Semi-supervised oblique predictive clustering trees
Source: PeerJ Comput Sci. 2021 May 3;7:e506. doi: 10.7717/peerj-cs.506 (PMC8101547; doi:10.7717/peerj-cs.506)
Supplement: Supplemental Information 1 — Each row shows the results of one method on one dataset with one number of labeled examples. The results are averaged over the 10 folds of the cross-validation and contain model sizes (number of leaf nodes), learning times, and predictive performance (measure depends on the task - see paper for details). The archive also includes a small python function that we used to generate the data subsets for the experiments. [file peerj-cs-07-506-s001.zip]

Archive with 2 entries (2 files):
- raw_results.csv
- split_data.py
