# Supplementary material for: Semi-supervised oblique predictive clustering trees
Source: PeerJ Comput Sci. 2021 May 3;7:e506. doi: 10.7717/peerj-cs.506 (PMC8101547; doi:10.7717/peerj-cs.506)
Supplement: Supplemental Information 1 — Each row shows the results of one method on one dataset with one number of labeled examples. The results are averaged over the 10 folds of the cross-validation and contain model sizes (number of leaf nodes), learning times, and predictive performance (measure depends on the task - see paper for details). The archive also includes a small python function that we used to generate the data subsets for the experiments. [file peerj-cs-07-506-s001.zip › raw_results.csv]

algorithm	dataset	L	w	size	time	performance
50-spyct-svm	atp1d	25	1	1526.8	0.336896133422852	0.750402890519701
50-spyct-svm	atp1d	50	1	3101.8	0.758361220359802	0.772163296379997
50-spyct-svm	atp1d	100	1	6019.6	1.79310746192932	0.7991739989981
50-spyct-svm	atp1d	250	1	13845.8	5.78730969429016	0.842139955838443
50-ssl-spyct-svm	atp1d	25	0.2	1401	41.3541113615036	0.706186658130504
50-ssl-spyct-svm	atp1d	50	0.425	2854	54.2123989582062	0.758755070169591
50-ssl-spyct-svm	atp1d	100	0.8	5962.8	65.8739723443985	0.78410827520784
50-ssl-spyct-svm	atp1d	250	0.925	14303.6	83.3093680858612	0.836904609480292
50-spyct-grad	atp1d	25	1	1404.4	0.335370492935181	0.732542793411486
50-spyct-grad	atp1d	50	1	2750	0.647666883468628	0.766499289708263
50-spyct-grad	atp1d	100	1	5252.4	1.27321949005127	0.783629517600113
50-spyct-grad	atp1d	250	1	11680.2	3.02902233600616	0.826290160385802
50-ssl-spyct-grad	atp1d	25	0.3	1249.8	21.0171998023987	0.694363097642622
50-ssl-spyct-grad	atp1d	50	0.275	2311.2	30.6598520755768	0.747515874920919
50-ssl-spyct-grad	atp1d	100	0.525	4996.4	44.2012109279633	0.782787349630619
50-ssl-spyct-grad	atp1d	250	0.8	11704	68.5074908018112	0.823835645555424
1-spyct-svm	atp1d	25	1	48.4	0.011208128929138	0.549990414199494
1-spyct-svm	atp1d	50	1	96	0.022554588317871	0.63005579167522
1-spyct-svm	atp1d	100	1	184.8	0.052705311775208	0.65877632456836
1-spyct-svm	atp1d	250	1	415	0.156752181053162	0.723301299368107
1-ssl-spyct-svm	atp1d	25	0.35	43.6	1.0870486497879	0.575171885049653
1-ssl-spyct-svm	atp1d	50	0.35	94.8	1.35972123146057	0.508733985057801
1-ssl-spyct-svm	atp1d	100	0.675	181.2	1.62450647354126	0.590622127383267
1-ssl-spyct-svm	atp1d	250	0.775	450.4	2.19265298843384	0.711658634541256
1-spyct-grad	atp1d	25	1	41.6	0.011852431297302	0.600851934683482
1-spyct-grad	atp1d	50	1	79.2	0.018587636947632	0.559406728651591
1-spyct-grad	atp1d	100	1	139.8	0.035164737701416	0.642527008454637
1-spyct-grad	atp1d	250	1	295	0.079236245155334	0.714932166601953
1-ssl-spyct-grad	atp1d	25	0.45	34.6	0.557912015914917	0.545145707461641
1-ssl-spyct-grad	atp1d	50	0.225	74.4	0.78823356628418	0.62341398662775
1-ssl-spyct-grad	atp1d	100	0.5	137.8	1.0967586517334	0.640568377635471
1-ssl-spyct-grad	atp1d	250	0.725	299.8	1.77658245563507	0.687745692575232
50-spyct-svm	enb	25	1	1536.8	0.297300505638122	0.88368096268093
50-spyct-svm	enb	50	1	3095	0.541840839385986	0.910406578832686
50-spyct-svm	enb	100	1	5843.2	0.939278244972229	0.92499273616755
50-spyct-svm	enb	250	1	11303.4	1.98936352729797	0.956697794604902
50-spyct-svm	enb	500	1	17469.6	3.14894299507141	0.969209932026824
50-ssl-spyct-svm	enb	25	0.7	1414.8	5.45457997322083	0.868411892136617
50-ssl-spyct-svm	enb	50	0.55	2852.2	10.3989583492279	0.911539927222352
50-ssl-spyct-svm	enb	100	0.7	5919.2	17.3128475904465	0.928929042216858
50-ssl-spyct-svm	enb	250	0.675	14903.2	38.315688419342	0.967060443347473
50-ssl-spyct-svm	enb	500	0.3	28708	57.6824199199677	0.978431784006952
50-spyct-grad	enb	25	1	1468.6	0.343762421607971	0.88473417364719
50-spyct-grad	enb	50	1	2936.2	0.584375977516174	0.926456721072122
50-spyct-grad	enb	100	1	5682.6	1.16769666671753	0.947031993209881
50-spyct-grad	enb	250	1	12590.4	2.52436902523041	0.970172412212087
50-spyct-grad	enb	500	1	21191	4.86280784606934	0.978384550078902
50-ssl-spyct-grad	enb	25	0.925	1358.2	10.6051762580872	0.87845645204682
50-ssl-spyct-grad	enb	50	0.6	2640.4	15.5010188817978	0.920274019438529
50-ssl-spyct-grad	enb	100	0.7	5315.6	29.0308897972107	0.948267597884708
50-ssl-spyct-grad	enb	250	0.75	12022.8	53.2948419094086	0.970211210749398
50-ssl-spyct-grad	enb	500	0.775	21966.8	84.717683339119	0.978386981415762
1-spyct-svm	enb	25	1	49	0.008602952957153	0.718660889093614
1-spyct-svm	enb	50	1	92.4	0.013738942146301	0.805904706987158
1-spyct-svm	enb	100	1	145.4	0.019906759262085	0.865265593480395
1-spyct-svm	enb	250	1	261.4	0.049280452728271	0.918303713236776
1-spyct-svm	enb	500	1	391.6	0.07805027961731	0.950590983221894
1-ssl-spyct-svm	enb	25	0.525	45.2	0.176089572906494	0.789191362197777
1-ssl-spyct-svm	enb	50	0.5	96	0.271001029014587	0.87289461458341
1-ssl-spyct-svm	enb	100	0.725	191.8	0.423707103729248	0.896372632387761
1-ssl-spyct-svm	enb	250	0.55	469.2	0.836842465400696	0.946142698976116
1-ssl-spyct-svm	enb	500	0.425	792	1.39495913982391	0.96941896117108
1-spyct-grad	enb	25	1	42.6	0.010954761505127	0.817748363094519
1-spyct-grad	enb	50	1	88.6	0.014106702804565	0.89757720331048
1-spyct-grad	enb	100	1	166.2	0.041594266891479	0.936617984865104
1-spyct-grad	enb	250	1	296.6	0.071868634223938	0.95946837681763
1-spyct-grad	enb	500	1	464.6	0.122373795509338	0.97607269312112
1-ssl-spyct-grad	enb	25	0.575	40.8	0.295818376541138	0.844528127630165
1-ssl-spyct-grad	enb	50	0.475	76.8	0.394014716148376	0.892159337099506
1-ssl-spyct-grad	enb	100	0.575	156.8	0.598256611824036	0.918446651517042
1-ssl-spyct-grad	enb	250	0.775	275	1.1300347328186	0.960618018619134
1-ssl-spyct-grad	enb	500	0.825	445.8	1.82101104259491	0.97308170333493
50-spyct-svm	oes97	25	1	1540	0.467909431457519	0.435915466815651
50-spyct-svm	oes97	50	1	3170	1.07348148822784	0.490627744459156
50-spyct-svm	oes97	100	1	6302	3.36515395641327	0.619486414590229
50-spyct-svm	oes97	250	1	15226.8	9.80072989463806	0.703043179568123
50-ssl-spyct-svm	oes97	25	0.65	1465.8	57.4920515537262	0.43254649834518
50-ssl-spyct-svm	oes97	50	0.65	2897	83.1344843864441	0.473715762094106
50-ssl-spyct-svm	oes97	100	0.625	5871.4	107.931733489037	0.622041457240499
50-ssl-spyct-svm	oes97	250	0.775	14638.8	131.856932878494	0.696152050015369
50-spyct-grad	oes97	25	1	1540	0.529136061668396	0.435628691297133
50-spyct-grad	oes97	50	1	3170	1.09523944854736	0.496183702973373
50-spyct-grad	oes97	100	1	6294.4	2.24263737201691	0.623348885405051
50-spyct-grad	oes97	250	1	15712.6	6.13169047832489	0.694181240134843
50-ssl-spyct-grad	oes97	25	0.45	1462	42.109449839592	0.452509150686686
50-ssl-spyct-grad	oes97	50	0.475	2942.4	57.8315135955811	0.488323555626675
50-ssl-spyct-grad	oes97	100	0.625	6036.6	82.8477960586548	0.634731604943165
50-ssl-spyct-grad	oes97	250	0.6	15214.6	123.616805839539	0.689063875126061
1-spyct-svm	oes97	25	1	49	0.0152428150177	0.365478308913423
1-spyct-svm	oes97	50	1	99	0.036864495277405	0.302333582379194
1-spyct-svm	oes97	100	1	199	0.064246511459351	0.504050801972541
1-spyct-svm	oes97	250	1	499	0.199545478820801	0.557387472443005
1-ssl-spyct-svm	oes97	25	0.4	44.6	1.40795021057129	0.230160404356461
1-ssl-spyct-svm	oes97	50	0.425	88	1.80054409503937	0.285918122724556
1-ssl-spyct-svm	oes97	100	0.15	126.2	2.55335927009582	0.546104396554271
1-ssl-spyct-svm	oes97	250	0.4	317.4	2.55613436698914	0.532187517391211
1-spyct-grad	oes97	25	1	49	0.016976308822632	0.00157750554701
1-spyct-grad	oes97	50	1	99	0.03604907989502	0.249024936229685
1-spyct-grad	oes97	100	1	199	0.056459903717041	0.468164935288232
1-spyct-grad	oes97	250	1	418	0.129454588890076	0.498677053147346
1-ssl-spyct-grad	oes97	25	0.35	42	0.747588038444519	0.327900412868676
1-ssl-spyct-grad	oes97	50	0.175	65.8	1.05295374393463	0.331691454446033
1-ssl-spyct-grad	oes97	100	0.05	124	1.98961725234985	0.532439160474333
1-ssl-spyct-grad	oes97	250	0.325	368.6	3.02893695831299	0.527046385114183
50-spyct-svm	rf2	25	1	1540	1.83228046894073	0.459332393417648
50-spyct-svm	rf2	50	1	3170	2.42174458503723	0.607227597250779
50-spyct-svm	rf2	100	1	6302	4.5481609582901	0.682728116562519
50-spyct-svm	rf2	250	1	15718.6	11.7906876325607	0.756063209013572
50-spyct-svm	rf2	500	1	31472	25.799499464035	0.798764975087143
50-ssl-spyct-svm	rf2	25	1	1520	4265.90939733982	0.630925430732764
50-ssl-spyct-svm	rf2	50	1	3100	5730.14745287895	0.732570848679581
50-ssl-spyct-svm	rf2	100	1	6288	7713.22261669636	0.774743668225006
50-ssl-spyct-svm	rf2	250	1	15953.8	9617.9360200882	0.812007227358712
50-ssl-spyct-svm	rf2	500	1	31812	10787.4811361313	0.822215231030206
50-spyct-grad	rf2	25	1	1366.6	1.39089107513428	0.48147892069814
50-spyct-grad	rf2	50	1	2749.2	2.0499861240387	0.624281867937342
50-spyct-grad	rf2	100	1	5364	3.36874418258667	0.670437289127638
50-spyct-grad	rf2	250	1	13127.2	8.25049734115601	0.768184508411654
50-spyct-grad	rf2	500	1	25326.8	13.4363283157349	0.821370093135421
50-ssl-spyct-grad	rf2	25	0.8	1292.8	3527.7390182972	0.664599141843654
50-ssl-spyct-grad	rf2	50	0.825	2620.6	4020.2356151104	0.723373986124911
50-ssl-spyct-grad	rf2	100	0.725	5233	4121.28361852169	0.762201931161593
50-ssl-spyct-grad	rf2	250	0.6	13068.8	4637.03199210167	0.819025212869994
50-ssl-spyct-grad	rf2	500	0.65	24492.2	4826.52662825584	0.842566773959146
1-spyct-svm	rf2	25	1	49	0.035707378387451	0.173631130352142
1-spyct-svm	rf2	50	1	99	0.056386566162109	0.288592042862021
1-spyct-svm	rf2	100	1	199	0.104397296905518	0.316542617750856
1-spyct-svm	rf2	250	1	499	0.28159453868866	0.573055225809924
1-spyct-svm	rf2	500	1	999	0.658698797225952	0.643061937390574
1-ssl-spyct-svm	rf2	25	1	49	77.969407749176	0.285676971847075
1-ssl-spyct-svm	rf2	50	0.8	79.4	137.337824082375	0.448238506742007
1-ssl-spyct-svm	rf2	100	0.8	122.2	250.24981982708	0.369110327546576
1-ssl-spyct-svm	rf2	250	1	499	300.368243050575	0.668994978312549
1-ssl-spyct-svm	rf2	500	1	999	345.420575523376	0.68310349800913
1-spyct-grad	rf2	25	1	39.8	0.032061839103699	0.216065969693855
1-spyct-grad	rf2	50	1	81	0.04898145198822	0.386565137633868
1-spyct-grad	rf2	100	1	135.8	0.082955455780029	0.425247514141747
1-spyct-grad	rf2	250	1	332.2	0.176131701469421	0.634185029449164
1-spyct-grad	rf2	500	1	674.4	0.269039678573608	0.717146096942193
1-ssl-spyct-grad	rf2	25	0.575	38.4	45.1211539506912	0.476192770344086
1-ssl-spyct-grad	rf2	50	0.625	81	64.2968754291534	0.538658014022926
1-ssl-spyct-grad	rf2	100	0.825	146	61.9486159324646	0.589941369724711
1-ssl-spyct-grad	rf2	250	0.6	361.2	93.9563497304916	0.731524322313922
1-ssl-spyct-grad	rf2	500	0.675	638.8	106.407507061958	0.776900362577544
50-spyct-svm	scm1d	25	1	1540	1.43618907928467	0.53039515178276
50-spyct-svm	scm1d	50	1	3170	2.62929213047028	0.620530413259195
50-spyct-svm	scm1d	100	1	6302	3.47801926136017	0.693022112327345
50-spyct-svm	scm1d	250	1	15705.4	9.95400192737579	0.766229124841133
50-spyct-svm	scm1d	500	1	31360.8	18.2086040496826	0.803713724689605
50-ssl-spyct-svm	scm1d	25	1	1522	3177.01761438847	0.561448082447882
50-ssl-spyct-svm	scm1d	50	1	3100	3875.12440750599	0.635817658143425
50-ssl-spyct-svm	scm1d	100	1	6275.6	4478.36185472012	0.705233375714323
50-ssl-spyct-svm	scm1d	250	1	15936.6	5109.70293610096	0.774426002989423
50-ssl-spyct-svm	scm1d	500	1	31668	5507.8730389595	0.806745195735164
50-spyct-grad	scm1d	25	1	1540	1.42951323986053	0.520459383675355
50-spyct-grad	scm1d	50	1	3170	2.62752451896667	0.598004852524272
50-spyct-grad	scm1d	100	1	6302	4.26803207397461	0.675999506999153
50-spyct-grad	scm1d	250	1	15720	8.49020738601685	0.756575267367325
50-spyct-grad	scm1d	500	1	31476	14.6548508167267	0.802069638194682
50-ssl-spyct-grad	scm1d	25	1	1521.8	2702.44830048084	0.543164457189865
50-ssl-spyct-grad	scm1d	50	1	3093.8	3093.08459906578	0.622400643276927
50-ssl-spyct-grad	scm1d	100	1	6273.2	3333.90018570423	0.693456067392816
50-ssl-spyct-grad	scm1d	250	1	15922.2	3642.87341175079	0.768432993368115
50-ssl-spyct-grad	scm1d	500	1	31749.4	3825.40447573662	0.808530530914821
1-spyct-svm	scm1d	25	1	49	0.031888103485107	0.22070524590002
1-spyct-svm	scm1d	50	1	99	0.05018413066864	0.261157483344553
1-spyct-svm	scm1d	100	1	199	0.085472869873047	0.412689818053438
1-spyct-svm	scm1d	250	1	499	0.217838406562805	0.536029633286756
1-spyct-svm	scm1d	500	1	999	0.704949069023132	0.612923908981763
1-ssl-spyct-svm	scm1d	25	0.275	44.4	77.7449198246002	0.067796748634687
1-ssl-spyct-svm	scm1d	50	0.6	88.8	90.3445820093155	0.223950415206861
1-ssl-spyct-svm	scm1d	100	0.775	192.2	103.627471542358	0.260186232397227
1-ssl-spyct-svm	scm1d	250	0.9	486.6	114.800325322151	0.515300853121864
1-ssl-spyct-svm	scm1d	500	1	999	129.230542254448	0.588297188370338
1-spyct-grad	scm1d	25	1	49	0.033774995803833	0.240291940028867
1-spyct-grad	scm1d	50	1	99	0.05090000629425	0.268321266410096
1-spyct-grad	scm1d	100	1	199	0.090688109397888	0.346532247409836
1-spyct-grad	scm1d	250	1	499	0.191590428352356	0.509771755626963
1-spyct-grad	scm1d	500	1	999	0.362331867218018	0.615651898069763
1-ssl-spyct-grad	scm1d	25	0.425	38.4	30.5212233543396	0.151721946141754
1-ssl-spyct-grad	scm1d	50	0.625	89.8	39.690042257309	0.212263054976759
1-ssl-spyct-grad	scm1d	100	0.8	187.6	44.868177485466	0.373816409153101
1-ssl-spyct-grad	scm1d	250	0.9	496.8	56.5102140903473	0.514653681243532
1-ssl-spyct-grad	scm1d	500	0.8	994.6	60.289568567276	0.601926396349268
50-spyct-svm	bibtex	25	1	1012.8	1.58303718566895	0.1529168297589
50-spyct-svm	bibtex	50	1	1972	2.70516738891602	0.201136564504376
50-spyct-svm	bibtex	100	1	3592.6	6.26900522708893	0.243176991234985
50-spyct-svm	bibtex	250	1	7190	13.3528181314468	0.307551975340084
50-spyct-svm	bibtex	500	1	11092	31.3162449598312	0.354610592122718
50-ssl-spyct-svm	bibtex	25	0.175	718.2	3926.35583310127	0.138487035461915
50-ssl-spyct-svm	bibtex	50	0.225	1299.8	5066.9108355999	0.187174990676415
50-ssl-spyct-svm	bibtex	100	0.3	2203.2	6390.81312897205	0.234646443815393
50-ssl-spyct-svm	bibtex	250	1	7175	8828.42513475418	0.297404475710156
50-ssl-spyct-svm	bibtex	500	1	11108.2	9907.20754256249	0.346983960142554
50-spyct-grad	bibtex	25	1	369	0.621268892288208	0.11847044564087
50-spyct-grad	bibtex	50	1	728	1.10662527084351	0.175964711880334
50-spyct-grad	bibtex	100	1	1293.8	1.63762257099152	0.223747991121309
50-spyct-grad	bibtex	250	1	2767.2	3.5187572479248	0.298194127453979
50-spyct-grad	bibtex	500	1	4449.6	6.28470759391785	0.353278105417428
50-ssl-spyct-grad	bibtex	25	0.325	580.6	5775.84614675045	0.170974846511493
50-ssl-spyct-grad	bibtex	50	0.15	1218.2	6564.89947259426	0.235739535497569
50-ssl-spyct-grad	bibtex	100	0.025	2170	7599.12155418396	0.282244578630279
50-ssl-spyct-grad	bibtex	250	0.15	7600.4	8568.24528374672	0.333743871573618
50-ssl-spyct-grad	bibtex	500	0.325	17041.4	9217.50746946335	0.36947010601771
1-spyct-svm	bibtex	25	1	32.6	0.041322302818298	0.063764694618885
1-spyct-svm	bibtex	50	1	58.6	0.131837344169617	0.092758919604285
1-spyct-svm	bibtex	100	1	98	0.128662633895874	0.117676565229149
1-spyct-svm	bibtex	250	1	177.4	0.474412989616394	0.170997561953276
1-spyct-svm	bibtex	500	1	288.2	0.814897036552429	0.204111310083968
1-ssl-spyct-svm	bibtex	25	0.1	17.4	92.5490914583206	0.07971674712349
1-ssl-spyct-svm	bibtex	50	0.15	42.6	134.815231227875	0.095554230642989
1-ssl-spyct-svm	bibtex	100	0.2	60.2	184.942052125931	0.135243005171826
1-ssl-spyct-svm	bibtex	250	0.6	140.4	266.079611253738	0.163515682372856
1-ssl-spyct-svm	bibtex	500	1	275.6	332.470679116249	0.210247293565118
1-spyct-grad	bibtex	25	1	9.8	0.0203449010849	0.063089427651819
1-spyct-grad	bibtex	50	1	19.2	0.02925066947937	0.101844001428021
1-spyct-grad	bibtex	100	1	36.6	0.050689268112183	0.129126957552252
1-spyct-grad	bibtex	250	1	62.2	0.071320176124573	0.187307372809651
1-spyct-grad	bibtex	500	1	112.4	0.136628651618957	0.218618987230794
1-ssl-spyct-grad	bibtex	25	0.2	17	151.277818703651	0.124939656405667
1-ssl-spyct-grad	bibtex	50	0.175	36.4	204.48541572094	0.144991457518351
1-ssl-spyct-grad	bibtex	100	0	66.4	254.667037463188	0.192598661657611
1-ssl-spyct-grad	bibtex	250	0.15	165.4	270.058470892906	0.211146786842989
1-ssl-spyct-grad	bibtex	500	0.275	357.6	320.668045926094	0.220395997006613
50-spyct-svm	birds	25	1	935.2	0.506922888755798	0.666664550460041
50-spyct-svm	birds	50	1	1638.4	0.930012726783752	0.691488246068722
50-spyct-svm	birds	100	1	2866	2.53859412670135	0.728948777837681
50-spyct-svm	birds	250	1	5549.8	10.3426330089569	0.782557831876782
50-spyct-svm	birds	500	1	8689.2	31.3836322069168	0.806703338732707
50-ssl-spyct-svm	birds	25	0.55	1161.6	115.02964656353	0.66356673623534
50-ssl-spyct-svm	birds	50	0.675	2112.4	156.408801341057	0.687420662364747
50-ssl-spyct-svm	birds	100	0.7	3524	212.268520593643	0.729389029907629
50-ssl-spyct-svm	birds	250	0.3	11833.2	270.327769303322	0.787011039390872
50-ssl-spyct-svm	birds	500	0.175	28150.8	341.366039872169	0.811285334762277
50-spyct-grad	birds	25	1	1024.4	0.406342577934265	0.670075082449622
50-spyct-grad	birds	50	1	1888.2	0.726884150505066	0.686764853430289
50-spyct-grad	birds	100	1	3566.8	1.40693988800049	0.743616733769647
50-spyct-grad	birds	250	1	7935.6	4.2160564661026	0.788167267329637
50-spyct-grad	birds	500	1	14025.6	7.20259630680084	0.816279529306445
50-ssl-spyct-grad	birds	25	0.4	1093.6	62.5039780378342	0.675253991418617
50-ssl-spyct-grad	birds	50	0.9	1994.2	85.1384266138077	0.68832449577222
50-ssl-spyct-grad	birds	100	0.975	3612.6	113.529585838318	0.752049241404492
50-ssl-spyct-grad	birds	250	0.825	8883.2	161.597580003738	0.791919442803853
50-ssl-spyct-grad	birds	500	0.75	19646.6	210.054126214981	0.824212488555613
1-spyct-svm	birds	25	1	28	0.011731314659119	0.568205834353323
1-spyct-svm	birds	50	1	47.2	0.025454783439636	0.571587900630126
1-spyct-svm	birds	100	1	81.8	0.063996124267578	0.595634434924518
1-spyct-svm	birds	250	1	151.8	0.236811017990112	0.611703386372906
1-spyct-svm	birds	500	1	230.8	0.680104637145996	0.643129788295024
1-ssl-spyct-svm	birds	25	0.55	37	2.44356229305267	0.554677455913684
1-ssl-spyct-svm	birds	50	0.775	58.6	3.53481593132019	0.578149880515239
1-ssl-spyct-svm	birds	100	0.475	132.6	4.29290385246277	0.59251738195618
1-ssl-spyct-svm	birds	250	0.5	301.2	5.59345936775208	0.630664808014866
1-ssl-spyct-svm	birds	500	0.4	685.2	8.0876186132431	0.640269844507908
1-spyct-grad	birds	25	1	34.4	0.020293259620667	0.559428351239854
1-spyct-grad	birds	50	1	55.2	0.035956859588623	0.572323201414387
1-spyct-grad	birds	100	1	109.2	0.041528487205505	0.585118432385872
1-spyct-grad	birds	250	1	245.8	0.10539333820343	0.624669635976243
1-spyct-grad	birds	500	1	429.6	0.217795181274414	0.659537377034314
1-ssl-spyct-grad	birds	25	0.4	36.8	1.30566024780273	0.576885171585291
1-ssl-spyct-grad	birds	50	0.725	64	1.69864029884338	0.581429665896004
1-ssl-spyct-grad	birds	100	0.425	121.4	2.34749794006348	0.60889795548302
1-ssl-spyct-grad	birds	250	0.25	369.8	3.87884087562561	0.636369460472885
1-ssl-spyct-grad	birds	500	0.475	766.6	5.67392296791077	0.661001382655602
50-spyct-svm	bookmarks	25	1	732.8	10.1375926733017	0.151588697730176
50-spyct-svm	bookmarks	50	1	1715.6	15.2779450893402	0.191328238201667
50-spyct-svm	bookmarks	100	1	2913.2	19.0265242099762	0.216709272203075
50-spyct-svm	bookmarks	250	1	4398.8	35.8684951782227	0.23948350534841
50-spyct-svm	bookmarks	500	1	5286.2	51.0167355775833	0.262057701073811
50-ssl-spyct-svm	bookmarks	25	0.75	634	35268.7463247061	0.147302691050298
50-ssl-spyct-svm	bookmarks	50	0.65	1265.2	49466.7029209852	0.177587067713415
50-ssl-spyct-svm	bookmarks	100	0.375	1715.6	67783.5387390614	0.205936706525177
50-ssl-spyct-svm	bookmarks	250	0.825	4420.2	94427.8748072624	0.233094679738142
50-ssl-spyct-svm	bookmarks	500	1	5145.4	106418.318376946	0.260742353492386
50-spyct-grad	bookmarks	25	1	184.4	7.07027959823608	0.116538912266102
50-spyct-grad	bookmarks	50	1	427.6	9.29677422046661	0.177920383795237
50-spyct-grad	bookmarks	100	1	901.2	11.4741441249847	0.210256182009779
50-spyct-grad	bookmarks	250	1	2073.8	13.2791322946549	0.251575598142802
50-spyct-grad	bookmarks	500	1	3759.4	23.8086216926575	0.280952316290952
50-ssl-spyct-grad	bookmarks	25	0.625	562.8	56193.1130241156	0.145340685618523
50-ssl-spyct-grad	bookmarks	50	0.3	1027.6	70992.6040864229	0.180657145056648
50-ssl-spyct-grad	bookmarks	100	0.65	1556.4	82882.9393983603	0.206714286961736
50-ssl-spyct-grad	bookmarks	250	0.775	2716.6	96776.0651880264	0.246457930466351
50-ssl-spyct-grad	bookmarks	500	0.95	4348.6	104119.796948671	0.277728420516216
1-spyct-svm	bookmarks	25	1	23.8	0.338157224655151	0.102473206395137
1-spyct-svm	bookmarks	50	1	46.6	0.391598653793335	0.122127358980626
1-spyct-svm	bookmarks	100	1	74.8	0.447542548179626	0.146515278112209
1-spyct-svm	bookmarks	250	1	99	0.841198945045471	0.165367877859354
1-spyct-svm	bookmarks	500	1	127.2	1.20168373584747	0.183540580174413
1-ssl-spyct-svm	bookmarks	25	0.7	20	1859.27034466267	0.078936460036045
1-ssl-spyct-svm	bookmarks	50	0.775	44.4	2480.69331262112	0.119588370351962
1-ssl-spyct-svm	bookmarks	100	0.45	43.2	3074.75368611813	0.123024076100055
1-ssl-spyct-svm	bookmarks	250	0.4	44.6	3596.14770517349	0.151278140078039
1-ssl-spyct-svm	bookmarks	500	0.25	156.8	4115.51201729775	0.175715537835722
1-spyct-grad	bookmarks	25	1	6.8	0.354592680931091	0.064252160166175
1-spyct-grad	bookmarks	50	1	11.6	0.253113532066345	0.110505032852251
1-spyct-grad	bookmarks	100	1	29.2	0.34514799118042	0.145295337305791
1-spyct-grad	bookmarks	250	1	64.2	0.373924112319946	0.187393279510607
1-spyct-grad	bookmarks	500	1	107.2	0.624154138565064	0.208676979772847
1-ssl-spyct-grad	bookmarks	25	0.825	13	3544.14313647747	0.101721828505772
1-ssl-spyct-grad	bookmarks	50	0.425	24.6	4197.74791731834	0.135762388141417
1-ssl-spyct-grad	bookmarks	100	0.275	45.4	4599.21158061028	0.157682293684751
1-ssl-spyct-grad	bookmarks	250	0.6	77.2	4775.0890332222	0.192717017652878
1-ssl-spyct-grad	bookmarks	500	0.425	150.8	5115.11534628868	0.206223833014665
50-spyct-svm	delicious	25	1	850.2	2.41804132461548	0.165334948683356
50-spyct-svm	delicious	50	1	1679.8	3.52877290248871	0.191917369762062
50-spyct-svm	delicious	100	1	2829.4	6.15573544502258	0.214703666301834
50-spyct-svm	delicious	250	1	4833.6	14.6277068138123	0.239542559443904
50-spyct-svm	delicious	500	1	5975.4	26.3427780628204	0.254995853597206
50-ssl-spyct-svm	delicious	25	0.525	373.8	4018.16016976833	0.17165732973666
50-ssl-spyct-svm	delicious	50	0.575	719	5545.16292488575	0.202023161115247
50-ssl-spyct-svm	delicious	100	0.675	1689.8	6811.59044225216	0.225368242755477
50-ssl-spyct-svm	delicious	250	0.625	6473.8	9026.49394795895	0.247290404317216
50-ssl-spyct-svm	delicious	500	0.5	13720	11019.7126697779	0.271447102639916
50-spyct-grad	delicious	25	1	364.4	1.53678987026215	0.176074183820011
50-spyct-grad	delicious	50	1	698.4	1.86703820228577	0.206881571733008
50-spyct-grad	delicious	100	1	1374.6	3.52312877178192	0.234314954528689
50-spyct-grad	delicious	250	1	3247.4	9.17730433940888	0.266813307970797
50-spyct-grad	delicious	500	1	5991.6	17.8883624076843	0.294354857136837
50-ssl-spyct-grad	delicious	25	0.825	369.4	8650.36262216568	0.178287396261978
50-ssl-spyct-grad	delicious	50	0.425	911	11753.5014118433	0.210426833610257
50-ssl-spyct-grad	delicious	100	0.3	2073.4	14251.5822794199	0.237671363835637
50-ssl-spyct-grad	delicious	250	0.325	5711.8	16920.4708922148	0.266287304316989
50-ssl-spyct-grad	delicious	500	0.275	11902.8	19008.9942404985	0.289030702560781
1-spyct-svm	delicious	25	1	22	0.049624586105347	0.092430850614017
1-spyct-svm	delicious	50	1	40.2	0.08397068977356	0.097493365575297
1-spyct-svm	delicious	100	1	58.8	0.11607460975647	0.1255765188365
1-spyct-svm	delicious	250	1	78.2	0.265698909759521	0.160780222218254
1-spyct-svm	delicious	500	1	132.4	0.563805246353149	0.167994882645475
1-ssl-spyct-svm	delicious	25	0.525	10.4	105.616753673553	0.145010825243458
1-ssl-spyct-svm	delicious	50	0.425	20.4	148.936690402031	0.165553295523173
1-ssl-spyct-svm	delicious	100	0.45	56.2	212.337771868706	0.168126762739858
1-ssl-spyct-svm	delicious	250	0.275	126.6	314.134310245514	0.183631561074755
1-ssl-spyct-svm	delicious	500	0.125	250	425.378344988823	0.193910727955349
1-spyct-grad	delicious	25	1	11.8	0.04589946269989	0.107091976369671
1-spyct-grad	delicious	50	1	24	0.058362483978271	0.108877240443092
1-spyct-grad	delicious	100	1	36.6	0.088632035255432	0.132002599773533
1-spyct-grad	delicious	250	1	95.4	0.186133909225464	0.149089335472759
1-spyct-grad	delicious	500	1	170.6	0.471968388557434	0.177561796401368
1-ssl-spyct-grad	delicious	25	0.5	7.6	530.738020062447	0.139524582423779
1-ssl-spyct-grad	delicious	50	0.325	26.4	772.893190431595	0.139745605093686
1-ssl-spyct-grad	delicious	100	0.425	40.8	1065.14251730442	0.157205618525743
1-ssl-spyct-grad	delicious	250	0.5	126.6	1261.93694093227	0.154666682147733
1-ssl-spyct-grad	delicious	500	0.55	252.2	1433.77671468258	0.167116050117814
50-spyct-svm	scene	25	1	602.8	0.482529544830322	0.623068134607396
50-spyct-svm	scene	50	1	737.6	0.842376279830933	0.733824954992382
50-spyct-svm	scene	100	1	803.2	1.9141265630722	0.769678714859437
50-spyct-svm	scene	250	1	999.8	5.29702455997467	0.819214790195262
50-spyct-svm	scene	500	1	1096	12.1854910850525	0.83461431934635
50-ssl-spyct-svm	scene	25	0.525	832.2	481.070991230011	0.668619304805429
50-ssl-spyct-svm	scene	50	0.425	1326.2	644.088770461083	0.743823570142637
50-ssl-spyct-svm	scene	100	0.7	1481.6	755.779565906525	0.771984489682868
50-ssl-spyct-svm	scene	250	1	1003.4	910.625504636764	0.819363661542721
50-ssl-spyct-svm	scene	500	0.85	4381.6	1000.93879888058	0.829002215759589
50-spyct-grad	scene	25	1	629.8	0.426615571975708	0.700650879379586
50-spyct-grad	scene	50	1	868.2	0.507368922233582	0.78074020218806
50-spyct-grad	scene	100	1	1201	0.811362361907959	0.813356875778976
50-spyct-grad	scene	250	1	2342.8	1.66040053367615	0.848961362692146
50-spyct-grad	scene	500	1	3829.4	3.00449929237366	0.86417047500346
50-ssl-spyct-grad	scene	25	0.6	784.6	222.210921120644	0.708232931726908
50-ssl-spyct-grad	scene	50	0.6	1158.8	271.743934321404	0.772912339011215
50-ssl-spyct-grad	scene	100	0.75	1317.8	324.63789293766	0.809112311314221
50-ssl-spyct-grad	scene	250	0.6	3245	423.61484746933	0.85131906938097
50-ssl-spyct-grad	scene	500	0.65	7632.8	500.714839911461	0.863176845312282
1-spyct-svm	scene	25	1	14.6	0.012565612792969	0.465101786456166
1-spyct-svm	scene	50	1	16.2	0.024137854576111	0.53309790887689
1-spyct-svm	scene	100	1	17.8	0.046154379844666	0.580390527627756
1-spyct-svm	scene	250	1	21.8	0.104982590675354	0.633291787841026
1-spyct-svm	scene	500	1	23	0.326714634895325	0.631595346904867
1-ssl-spyct-svm	scene	25	0.375	19.8	13.5095841169357	0.476448322023729
1-ssl-spyct-svm	scene	50	0.375	34.6	15.219610786438	0.546167428334029
1-ssl-spyct-svm	scene	100	0.4	47.6	16.6727412939072	0.58086137654065
1-ssl-spyct-svm	scene	250	0.1	170.2	21.2462746858597	0.647528043207315
1-ssl-spyct-svm	scene	500	0.6	180	22.5746481657028	0.652208835341369
1-spyct-grad	scene	25	1	15.8	0.010551762580872	0.515752665835757
1-spyct-grad	scene	50	1	22	0.020715045928955	0.582848635923008
1-spyct-grad	scene	100	1	33.4	0.031643843650818	0.624117158288332
1-spyct-grad	scene	250	1	67.6	0.047924828529358	0.664970225730515
1-spyct-grad	scene	500	1	110.2	0.090668940544128	0.694432904029919
1-ssl-spyct-grad	scene	25	0.45	24	6.03878998756409	0.534863592300239
1-ssl-spyct-grad	scene	50	0.625	31.6	5.57730398178101	0.582156211051107
1-ssl-spyct-grad	scene	100	0.625	50.2	7.63082571029663	0.622316853621389
1-ssl-spyct-grad	scene	250	0.7	94.4	9.43549718856812	0.647174906522649
1-ssl-spyct-grad	scene	500	0.775	138.6	12.4225748062134	0.691940174491075
50-spyct-svm	diatoms	25	1	443.2	0.740506625175476	0.129702156365043
50-spyct-svm	diatoms	50	1	1211.4	2.60117008686066	0.189402076918291
50-spyct-svm	diatoms	100	1	2422.6	8.32074241638184	0.248936080446799
50-spyct-svm	diatoms	250	1	4682.8	31.328089261055	0.362588528939465
50-spyct-svm	diatoms	500	1	7135.6	99.4301569223404	0.451680134906708
50-ssl-spyct-svm	diatoms	25	0.5	484	777.258102273941	0.113546433637692
50-ssl-spyct-svm	diatoms	50	0.725	1063.8	1193.52060573101	0.167430878080502
50-ssl-spyct-svm	diatoms	100	0.975	2404.8	1676.46303527355	0.236318679403362
50-ssl-spyct-svm	diatoms	250	1	4870.4	2407.48168635368	0.358700811485372
50-ssl-spyct-svm	diatoms	500	1	7191.4	3115.58033249378	0.455608010462803
50-spyct-grad	diatoms	25	1	50.8	0.33003888130188	0.118938762816616
50-spyct-grad	diatoms	50	1	84	0.352530097961426	0.155909620509819
50-spyct-grad	diatoms	100	1	189.6	0.793365025520325	0.171099645809227
50-spyct-grad	diatoms	250	1	468.2	3.04145619869232	0.219470227069208
50-spyct-grad	diatoms	500	1	846.2	6.11759369373322	0.244783245662732
50-ssl-spyct-grad	diatoms	25	0.8	251.8	723.095283961296	0.121097778468729
50-ssl-spyct-grad	diatoms	50	0.4	711	871.07916662693	0.136726859346916
50-ssl-spyct-grad	diatoms	100	0.625	192.8	1153.89164977074	0.171354507058349
50-ssl-spyct-grad	diatoms	250	0.55	1541.2	1684.59987854958	0.21706239842402
50-ssl-spyct-grad	diatoms	500	0	22549.6	2091.08727705479	0.306271532265625
1-spyct-svm	diatoms	25	1	13.8	0.034028267860413	0.087705222045793
1-spyct-svm	diatoms	50	1	33.2	0.097818613052368	0.106578170083734
1-spyct-svm	diatoms	100	1	73.2	0.182657790184021	0.139927740411209
1-spyct-svm	diatoms	250	1	120.8	0.806730675697327	0.206113612633436
1-spyct-svm	diatoms	500	1	170.4	2.16100525856018	0.290328451541328
1-ssl-spyct-svm	diatoms	25	0.675	11.8	20.0464024305344	0.080480935214055
1-ssl-spyct-svm	diatoms	50	0.825	22.2	28.096991944313	0.097617954071731
1-ssl-spyct-svm	diatoms	100	0.825	69.2	35.6501410961151	0.110050308121286
1-ssl-spyct-svm	diatoms	250	1	129.2	61.1348902702332	0.209257663363968
1-ssl-spyct-svm	diatoms	500	1	177	73.0553417444229	0.293790202394215
1-spyct-grad	diatoms	25	1	1	0.00816822052002	0.102123532942241
1-spyct-grad	diatoms	50	1	3	0.021127986907959	0.124969808349006
1-spyct-grad	diatoms	100	1	5.6	0.022208523750305	0.13252746713088
1-spyct-grad	diatoms	250	1	13.8	0.052413630485535	0.164364605760023
1-spyct-grad	diatoms	500	1	23	0.135605597496033	0.19595344783237
1-ssl-spyct-grad	diatoms	25	0.8	8.4	13.7978792190552	0.101731170498063
1-ssl-spyct-grad	diatoms	50	0.575	17.4	16.8329144001007	0.096381514673877
1-ssl-spyct-grad	diatoms	100	0.55	6.2	27.4315053939819	0.129318075956618
1-ssl-spyct-grad	diatoms	250	0.525	12.6	36.1161720514297	0.169478779813478
1-ssl-spyct-grad	diatoms	500	0.7	22.6	39.5980350494385	0.18937874731668
50-spyct-svm	enron	25	1	1126	0.738802218437195	0.760236895918225
50-spyct-svm	enron	50	1	2135.8	1.74480147361755	0.777502369308703
50-spyct-svm	enron	100	1	3593	3.49471211433411	0.812687559743911
50-spyct-svm	enron	250	1	7086.6	8.5468239068985	0.825370461234971
50-spyct-svm	enron	500	1	11523	19.4768317699432	0.835313172136872
50-ssl-spyct-svm	enron	25	0.5	682.6	296.88052649498	0.758412795870666
50-ssl-spyct-svm	enron	50	0.7	1673	408.689451336861	0.776906670414016
50-ssl-spyct-svm	enron	100	0.8	3278.4	557.961644363403	0.808048979357638
50-ssl-spyct-svm	enron	250	1	7179.4	748.418245053291	0.824733901944117
50-ssl-spyct-svm	enron	500	1	11580.2	950.819460511208	0.834296413016996
50-spyct-grad	enron	25	1	443.8	0.259508657455444	0.769228394469083
50-spyct-grad	enron	50	1	826.4	0.461967206001282	0.789943674950242
50-spyct-grad	enron	100	1	1457	0.834033966064453	0.815313135094662
50-spyct-grad	enron	250	1	3049	2.08560101985931	0.833338670843329
50-spyct-grad	enron	500	1	5577.2	4.87583649158478	0.841766716192838
50-ssl-spyct-grad	enron	25	0.525	706	402.7493891716	0.766416517526414
50-ssl-spyct-grad	enron	50	0.35	1521	597.327469801903	0.78861881654446
50-ssl-spyct-grad	enron	100	0.6	2666.4	732.316619753838	0.820300351713991
50-ssl-spyct-grad	enron	250	0.6	5314.2	933.091751003265	0.834680005618097
50-ssl-spyct-grad	enron	500	0.625	7651.6	1018.55215036869	0.841368630808606
1-spyct-svm	enron	25	1	33.8	0.023669862747192	0.425235970084696
1-spyct-svm	enron	50	1	61	0.037310886383057	0.45367898375888
1-spyct-svm	enron	100	1	103	0.086336374282837	0.519066440165664
1-spyct-svm	enron	250	1	182.4	0.304852294921875	0.555586443280735
1-spyct-svm	enron	500	1	303.4	0.444728970527649	0.577815294147176
1-ssl-spyct-svm	enron	25	0	10.8	6.90352337360382	0.705164916493137
1-ssl-spyct-svm	enron	50	0	40.8	10.7638504981995	0.67870871458371
1-ssl-spyct-svm	enron	100	0	38.8	13.2186070203781	0.739034981459036
1-ssl-spyct-svm	enron	250	0	130.2	19.177538228035	0.70860995145369
1-ssl-spyct-svm	enron	500	0	426.4	22.8360067129135	0.668658650718797
1-spyct-grad	enron	25	1	7.2	0.00842592716217	0.669065771898296
1-spyct-grad	enron	50	1	14.4	0.010275292396545	0.68514093741678
1-spyct-grad	enron	100	1	26.4	0.023039174079895	0.707799428105533
1-spyct-grad	enron	250	1	53.2	0.04862163066864	0.725008917182452
1-spyct-grad	enron	500	1	100.8	0.084154915809631	0.73682684790449
1-ssl-spyct-grad	enron	25	0.225	13.6	10.7950411081314	0.617879602293919
1-ssl-spyct-grad	enron	50	0.325	39.4	16.6759857416153	0.573852029664056
1-ssl-spyct-grad	enron	100	0.5	49.8	16.0869590997696	0.657077056245878
1-ssl-spyct-grad	enron	250	0.575	104.4	19.5944188117981	0.67410636783351
1-ssl-spyct-grad	enron	500	0.725	145.6	23.2742793798447	0.721369992850452
50-spyct-svm	imclef07d	25	1	663.8	1.1568386554718	0.66671790974664
50-spyct-svm	imclef07d	50	1	916.6	1.40576155185699	0.704455463848053
50-spyct-svm	imclef07d	100	1	1306.2	2.39313607215881	0.715959937050333
50-spyct-svm	imclef07d	250	1	1810.4	3.48153429031372	0.74273963426364
50-spyct-svm	imclef07d	500	1	2859.2	9.28038094043732	0.781519670402505
50-ssl-spyct-svm	imclef07d	25	0.3	1047.8	711.462867331505	0.692045096293347
50-ssl-spyct-svm	imclef07d	50	0.25	1682.2	855.030922842026	0.737066120243344
50-ssl-spyct-svm	imclef07d	100	0.25	2676.8	965.514677429199	0.748984793530831
50-ssl-spyct-svm	imclef07d	250	0.375	5234.4	1103.455798316	0.774051539710173
50-ssl-spyct-svm	imclef07d	500	0.35	8859.4	1241.38332481384	0.801065769489113
50-spyct-grad	imclef07d	25	1	691.4	1.11771328449249	0.672023702199158
50-spyct-grad	imclef07d	50	1	1043.2	1.16220505237579	0.713771892827261
50-spyct-grad	imclef07d	100	1	1739.2	1.80105719566345	0.73416652752798
50-spyct-grad	imclef07d	250	1	3229	2.35418000221252	0.780788180643697
50-spyct-grad	imclef07d	500	1	5184.8	4.60587594509125	0.818179347619546
50-ssl-spyct-grad	imclef07d	25	0.125	914	803.572239160538	0.689027677069362
50-ssl-spyct-grad	imclef07d	50	0.075	1643.8	918.212175893784	0.733391828419896
50-ssl-spyct-grad	imclef07d	100	0.2	2550.8	989.16675953865	0.750024408642498
50-ssl-spyct-grad	imclef07d	250	0.175	4630.4	1209.56385114193	0.785388780284942
50-ssl-spyct-grad	imclef07d	500	0.325	5960	1287.03276998997	0.823030889280073
1-spyct-svm	imclef07d	25	1	20	0.037078642845154	0.421793850792072
1-spyct-svm	imclef07d	50	1	23.4	0.035398650169373	0.507303737896335
1-spyct-svm	imclef07d	100	1	33.6	0.038579773902893	0.511244080517544
1-spyct-svm	imclef07d	250	1	44.4	0.096745634078979	0.545119070828345
1-spyct-svm	imclef07d	500	1	76.6	0.164745092391968	0.574988670140312
1-ssl-spyct-svm	imclef07d	25	0.3	28	18.6952567577362	0.513729870700871
1-ssl-spyct-svm	imclef07d	50	0.175	45.2	17.4583922863007	0.589416145980775
1-ssl-spyct-svm	imclef07d	100	0	63	21.8570091247559	0.638979794298621
1-ssl-spyct-svm	imclef07d	250	0	99.2	22.0495630264282	0.677785377351294
1-ssl-spyct-svm	imclef07d	500	0	187.6	26.2892829418182	0.710980545619787
1-spyct-grad	imclef07d	25	1	18	0.029131317138672	0.435243168292145
1-spyct-grad	imclef07d	50	1	29	0.027360033988953	0.483707574595736
1-spyct-grad	imclef07d	100	1	49.2	0.03351137638092	0.502467982247189
1-spyct-grad	imclef07d	250	1	87.6	0.057197594642639	0.567630971210228
1-spyct-grad	imclef07d	500	1	138.2	0.086958980560303	0.617018684433079
1-ssl-spyct-grad	imclef07d	25	0.025	27.6	20.4689458847046	0.523832795549586
1-ssl-spyct-grad	imclef07d	50	0	51.6	17.328649353981	0.598641852489241
1-ssl-spyct-grad	imclef07d	100	0	71.2	22.1536183357239	0.634754867398733
1-ssl-spyct-grad	imclef07d	250	0	175.6	23.5037101745605	0.677933528716843
1-ssl-spyct-grad	imclef07d	500	0	309.8	25.4689061641693	0.718628292990995
50-spyct-svm	ara_interpro_GO	25	1	201.8	1.66844902038574	0.753563077107141
50-spyct-svm	ara_interpro_GO	50	1	365.6	2.23425717353821	0.77495140243892
50-spyct-svm	ara_interpro_GO	100	1	472.4	2.95933656692505	0.790490565684931
50-spyct-svm	ara_interpro_GO	250	1	640.4	5.04990379810333	0.804779776125185
50-spyct-svm	ara_interpro_GO	500	1	573.2	7.29372065067291	0.804952479673463
50-ssl-spyct-svm	ara_interpro_GO	25	0.425	245	5619.92902362347	0.756385529796931
50-ssl-spyct-svm	ara_interpro_GO	50	0.45	467.6	7494.31188108921	0.781047869749136
50-ssl-spyct-svm	ara_interpro_GO	100	0.5	876.2	9665.33212177753	0.798413809638874
50-ssl-spyct-svm	ara_interpro_GO	250	0.55	1577	12474.5220171928	0.815067978562563
50-ssl-spyct-svm	ara_interpro_GO	500	0.65	2131.6	13705.0758319616	0.823422544992496
50-spyct-grad	ara_interpro_GO	25	1	115.4	1.32727785110474	0.755787291435443
50-spyct-grad	ara_interpro_GO	50	1	217.2	1.37520573139191	0.77973782856341
50-spyct-grad	ara_interpro_GO	100	1	412.2	2.14177329540253	0.794428470898604
50-spyct-grad	ara_interpro_GO	250	1	773.8	3.86316468715668	0.814031963373443
50-spyct-grad	ara_interpro_GO	500	1	1157.6	5.07878575325012	0.822827083042125
50-ssl-spyct-grad	ara_interpro_GO	25	0.3	181.2	6224.7346714735	0.756056938046264
50-ssl-spyct-grad	ara_interpro_GO	50	0.2	308	7678.9775655508	0.779125086884329
50-ssl-spyct-grad	ara_interpro_GO	100	0.525	438	8976.44622313976	0.793446302336515
50-ssl-spyct-grad	ara_interpro_GO	250	0.7	781.8	10851.8892825365	0.811638493427584
50-ssl-spyct-grad	ara_interpro_GO	500	0.725	1212.8	11843.4295785904	0.822304735854116
1-spyct-svm	ara_interpro_GO	25	1	5.8	0.041393446922302	0.679364953193297
1-spyct-svm	ara_interpro_GO	50	1	8	0.062094378471375	0.696937805321162
1-spyct-svm	ara_interpro_GO	100	1	7.8	0.049899792671204	0.728161286440424
1-spyct-svm	ara_interpro_GO	250	1	8.6	0.133390069007874	0.762024257187933
1-spyct-svm	ara_interpro_GO	500	1	10.4	0.166692852973938	0.767529212428443
1-ssl-spyct-svm	ara_interpro_GO	25	0.475	5.6	160.07967402935	0.721029077162333
1-ssl-spyct-svm	ara_interpro_GO	50	0.45	11.8	245.937505483627	0.729212595963519
1-ssl-spyct-svm	ara_interpro_GO	100	0.35	26.6	344.844930791855	0.74356250573604
1-ssl-spyct-svm	ara_interpro_GO	250	0.55	43	437.288305330277	0.76889869925189
1-ssl-spyct-svm	ara_interpro_GO	500	0.375	69	484.758950018883	0.78518204637085
1-spyct-grad	ara_interpro_GO	25	1	5	0.031313538551331	0.706249915129898
1-spyct-grad	ara_interpro_GO	50	1	7.4	0.047399759292603	0.732528198738251
1-spyct-grad	ara_interpro_GO	100	1	11.6	0.068113660812378	0.756029851971524
1-spyct-grad	ara_interpro_GO	250	1	18.8	0.081678557395935	0.78787102570499
1-spyct-grad	ara_interpro_GO	500	1	29	0.192809772491455	0.800782779017845
1-ssl-spyct-grad	ara_interpro_GO	25	0.575	3.2	174.878566741943	0.714787989081461
1-ssl-spyct-grad	ara_interpro_GO	50	0.05	7.2	323.282858324051	0.750336183797614
1-ssl-spyct-grad	ara_interpro_GO	100	0.05	11.4	387.441510987282	0.768708226597645
1-ssl-spyct-grad	ara_interpro_GO	250	0.15	15.4	522.890255451202	0.78868382203258
1-ssl-spyct-grad	ara_interpro_GO	500	0.4	20.4	540.736318063736	0.795095496831428
50-spyct-svm	yeast_seq_FUN	25	1	642.2	1.51309278011322	0.26360724634637
50-spyct-svm	yeast_seq_FUN	50	1	1170.2	2.77016401290894	0.292813467237661
50-spyct-svm	yeast_seq_FUN	100	1	2060.2	8.58320245742798	0.328751963590402
50-spyct-svm	yeast_seq_FUN	250	1	3772.8	27.2509065628052	0.363871358479313
50-spyct-svm	yeast_seq_FUN	500	1	5839	75.7202323198319	0.382074633798855
50-ssl-spyct-svm	yeast_seq_FUN	25	0.5	503.2	1884.69412391186	0.264001974581835
50-ssl-spyct-svm	yeast_seq_FUN	50	0.325	679	2267.18921225071	0.286318719769818
50-ssl-spyct-svm	yeast_seq_FUN	100	0.3	886.6	2718.97411048412	0.312151089620364
50-ssl-spyct-svm	yeast_seq_FUN	250	1	3840.6	3170.38943400383	0.347185693461386
50-ssl-spyct-svm	yeast_seq_FUN	500	1	5895.4	3678.5816211462	0.366121394193177
50-spyct-grad	yeast_seq_FUN	25	1	314.2	0.796853828430176	0.268137945323292
50-spyct-grad	yeast_seq_FUN	50	1	519	1.07804691791534	0.296279448040186
50-spyct-grad	yeast_seq_FUN	100	1	903.8	2.0337664604187	0.333912320172768
50-spyct-grad	yeast_seq_FUN	250	1	1679	5.6834573507309	0.378237470489151
50-spyct-grad	yeast_seq_FUN	500	1	2783.8	9.72126240730286	0.39827334629554
50-ssl-spyct-grad	yeast_seq_FUN	25	0.225	393.4	2340.73235201836	0.278956268074037
50-ssl-spyct-grad	yeast_seq_FUN	50	0.025	754.6	2811.02100169659	0.32064181564115
50-ssl-spyct-grad	yeast_seq_FUN	100	0.1	1126.4	3185.15740203857	0.350723536977901
50-ssl-spyct-grad	yeast_seq_FUN	250	0	2106.8	3762.67172627449	0.376794013303067
50-ssl-spyct-grad	yeast_seq_FUN	500	0.35	3403.8	4006.65714161396	0.390130066801508
1-spyct-svm	yeast_seq_FUN	25	1	18.2	0.039221858978271	0.133224720678264
1-spyct-svm	yeast_seq_FUN	50	1	31.6	0.072599864006042	0.15342813096349
1-spyct-svm	yeast_seq_FUN	100	1	56.4	0.17589635848999	0.166802489596914
1-spyct-svm	yeast_seq_FUN	250	1	96.8	0.555740523338318	0.196873930800301
1-spyct-svm	yeast_seq_FUN	500	1	154.4	1.38705065250397	0.208003762241603
1-ssl-spyct-svm	yeast_seq_FUN	25	0	7.4	48.6792219400406	0.21079990602598
1-ssl-spyct-svm	yeast_seq_FUN	50	0	4.4	61.4347863435745	0.257899369729632
1-ssl-spyct-svm	yeast_seq_FUN	100	0	16	78.9665958404541	0.276152279648627
1-ssl-spyct-svm	yeast_seq_FUN	250	0	11.6	80.2774993658066	0.294356692150861
1-ssl-spyct-svm	yeast_seq_FUN	500	0	10	93.7795931816101	0.302852122289851
1-spyct-grad	yeast_seq_FUN	25	1	7	0.029388904571533	0.174991368734555
1-spyct-grad	yeast_seq_FUN	50	1	13.2	0.024973583221436	0.179400789291527
1-spyct-grad	yeast_seq_FUN	100	1	17.2	0.039624452590942	0.208507323113944
1-spyct-grad	yeast_seq_FUN	250	1	39.4	0.0999027967453	0.24637300352546
1-spyct-grad	yeast_seq_FUN	500	1	66.6	0.237290620803833	0.263510130194608
1-ssl-spyct-grad	yeast_seq_FUN	25	0.275	9.6	51.833229970932	0.186065085835314
1-ssl-spyct-grad	yeast_seq_FUN	50	0.35	11.4	59.8348899841309	0.225955862985174
1-ssl-spyct-grad	yeast_seq_FUN	100	0.025	34.2	84.9736036062241	0.25089222135309
1-ssl-spyct-grad	yeast_seq_FUN	250	0.175	44.4	96.5597051382065	0.286488050335226
1-ssl-spyct-grad	yeast_seq_FUN	500	0	114	113.154972147942	0.311940997771607
50-spyct-svm	bioresponse	25	1	150	0.609324741363525	0.609437526556018
50-spyct-svm	bioresponse	50	1	150	0.793345093727112	0.657012217737288
50-spyct-svm	bioresponse	100	1	150	1.71494154930115	0.67159117993286
50-spyct-svm	bioresponse	250	1	150	6.46428124904633	0.697841752352522
50-spyct-svm	bioresponse	500	1	150	14.840802192688	0.71312504985661
50-ssl-spyct-svm	bioresponse	25	0.875	207.4	3812.69841945171	0.595250317144855
50-ssl-spyct-svm	bioresponse	50	0.7	439.8	4481.64523587227	0.636903944856428
50-ssl-spyct-svm	bioresponse	100	0.8	676.8	4924.12508847713	0.657173670645438
50-ssl-spyct-svm	bioresponse	250	1	150	5392.48388161659	0.698896397501075
50-ssl-spyct-svm	bioresponse	500	1	150	5706.67966241837	0.71120016297633
50-spyct-grad	bioresponse	25	1	234.2	0.59311363697052	0.560198805514371
50-spyct-grad	bioresponse	50	1	306.6	0.625355172157288	0.608538535088114
50-spyct-grad	bioresponse	100	1	479.8	1.1984085559845	0.64702494209133
50-spyct-grad	bioresponse	250	1	880.8	2.54718539714813	0.683732256417843
50-spyct-grad	bioresponse	500	1	1356.6	4.5060061454773	0.720622566282082
50-ssl-spyct-grad	bioresponse	25	0.725	427.8	2466.23225412369	0.567821408890177
50-ssl-spyct-grad	bioresponse	50	0.7	541.8	2838.84304504395	0.608640294430415
50-ssl-spyct-grad	bioresponse	100	0.5	1629.2	2984.16146907806	0.635019495501308
50-ssl-spyct-grad	bioresponse	250	0.6	2559.4	3319.78901968002	0.69139153016308
50-ssl-spyct-grad	bioresponse	500	0.675	2876	3374.13552181721	0.725979129502256
1-spyct-svm	bioresponse	25	1	3	0.015460324287415	0.584408602150538
1-spyct-svm	bioresponse	50	1	3	0.032933068275452	0.656131005641869
1-spyct-svm	bioresponse	100	1	3	0.037318253517151	0.66233248702441
1-spyct-svm	bioresponse	250	1	3	0.124077391624451	0.6783216057967
1-spyct-svm	bioresponse	500	1	3	0.33148934841156	0.682871357518575
1-ssl-spyct-svm	bioresponse	25	0.875	5.4	101.443854284287	0.575847791628568
1-ssl-spyct-svm	bioresponse	50	0.9	9.6	127.782782101631	0.627255195938199
1-ssl-spyct-svm	bioresponse	100	1	3	133.14338080883	0.642858994857612
1-ssl-spyct-svm	bioresponse	250	1	3	144.070476770401	0.675677364676877
1-ssl-spyct-svm	bioresponse	500	1	3	169.2939702034	0.676175294575994
1-spyct-grad	bioresponse	25	1	6	0.015094900131226	0.520166454771013
1-spyct-grad	bioresponse	50	1	9.2	0.018460893630981	0.528139325768
1-spyct-grad	bioresponse	100	1	11.2	0.021681761741638	0.521065617172449
1-spyct-grad	bioresponse	250	1	15.6	0.041962623596191	0.530903005665214
1-spyct-grad	bioresponse	500	1	17	0.074159479141235	0.593968816652244
1-ssl-spyct-grad	bioresponse	25	0.325	18.8	64.2927313327789	0.524398719149481
1-ssl-spyct-grad	bioresponse	50	0.2	41	65.0690829753876	0.58305531906061
1-ssl-spyct-grad	bioresponse	100	0.125	98.2	71.9909623861313	0.574355505499469
1-ssl-spyct-grad	bioresponse	250	0.35	126	83.8349622726441	0.630275007778505
1-ssl-spyct-grad	bioresponse	500	0.375	192.8	87.4016322851181	0.640320631841804
50-spyct-svm	mushroom	25	1	150	0.615362620353699	0.912626050908006
50-spyct-svm	mushroom	50	1	150	0.547681760787964	0.972714785141722
50-spyct-svm	mushroom	100	1	150	0.655555558204651	0.98260454310684
50-spyct-svm	mushroom	250	1	150	0.621056294441223	0.992230696454371
50-spyct-svm	mushroom	500	1	150	0.844554662704468	0.995684956412581
50-ssl-spyct-svm	mushroom	25	0.825	403	670.076062273979	0.944336467796093
50-ssl-spyct-svm	mushroom	50	0.85	484.6	737.877411007881	0.973212217671404
50-ssl-spyct-svm	mushroom	100	1	150	800.788427329064	0.982851287176247
50-ssl-spyct-svm	mushroom	250	0.7	978.4	962.473818182945	0.991368436441773
50-ssl-spyct-svm	mushroom	500	0.55	1791.8	974.787082767487	0.997534660865655
50-spyct-grad	mushroom	25	1	222.6	0.72249801158905	0.903554643899191
50-spyct-grad	mushroom	50	1	230.4	0.721005797386169	0.963418309647893
50-spyct-grad	mushroom	100	1	225.4	0.671246671676636	0.978522367261843
50-spyct-grad	mushroom	250	1	323	0.723451924324036	0.990257331764073
50-spyct-grad	mushroom	500	1	363.6	1.01977891921997	0.99691806472492
50-ssl-spyct-grad	mushroom	25	0.55	409.8	367.94307653904	0.932963401080695
50-ssl-spyct-grad	mushroom	50	0.725	431	377.766781163216	0.964901351148654
50-ssl-spyct-grad	mushroom	100	1	237	436.478631067276	0.981617997838792
50-ssl-spyct-grad	mushroom	250	0.425	1182	433.678636789322	0.991122723107965
50-ssl-spyct-grad	mushroom	500	0.65	938.6	470.583321738243	0.997164780624878
1-spyct-svm	mushroom	25	1	3	0.011333608627319	0.950739787791544
1-spyct-svm	mushroom	50	1	3	0.011715269088745	0.968923775049837
1-spyct-svm	mushroom	100	1	3	0.013763689994812	0.983725961538462
1-spyct-svm	mushroom	250	1	3	0.013592290878296	0.98631034431405
1-spyct-svm	mushroom	500	1	3	0.014578223228455	0.995685616386112
1-ssl-spyct-svm	mushroom	25	0.75	10.2	15.4960748910904	0.922344176744062
1-ssl-spyct-svm	mushroom	50	0.725	14.2	15.0915324449539	0.955383817250496
1-ssl-spyct-svm	mushroom	100	0.9	8.2	16.0893676519394	0.979532533671097
1-ssl-spyct-svm	mushroom	250	0.9	10	19.8220107316971	0.990505181943866
1-ssl-spyct-svm	mushroom	500	0.675	28.4	18.5019899129868	0.996055530402252
1-spyct-grad	mushroom	25	1	6.8	0.013883590698242	0.801954098741642
1-spyct-grad	mushroom	50	1	7.4	0.012114286422729	0.90551718950065
1-spyct-grad	mushroom	100	1	6	0.013617300987244	0.960043155364412
1-spyct-grad	mushroom	250	1	8.6	0.015559482574463	0.980634157299379
1-spyct-grad	mushroom	500	1	11.4	0.03309211730957	0.988291022569616
1-ssl-spyct-grad	mushroom	25	0.2	16.8	9.64118225574493	0.890088269253041
1-ssl-spyct-grad	mushroom	50	0.175	25.8	7.65223355293274	0.960166904043837
1-ssl-spyct-grad	mushroom	100	0.175	25.6	9.60525455474854	0.972625045968262
1-ssl-spyct-grad	mushroom	250	0.25	32.2	8.48721833229065	0.985695672078036
1-ssl-spyct-grad	mushroom	500	0.075	43	10.6288053035736	0.99433122178535
50-spyct-svm	phoneme	25	1	242.2	0.360253286361694	0.664699217028962
50-spyct-svm	phoneme	50	1	385.8	0.424838972091675	0.691349552813317
50-spyct-svm	phoneme	100	1	488.2	0.39190661907196	0.68075701512328
50-spyct-svm	phoneme	250	1	664.6	0.478898930549622	0.676781933935868
50-spyct-svm	phoneme	500	1	694.2	0.629420065879822	0.682941504649035
50-ssl-spyct-svm	phoneme	25	0.625	799	25.5267660140991	0.680753231408828
50-ssl-spyct-svm	phoneme	50	0.525	1667.6	31.6501317739487	0.720936853604274
50-ssl-spyct-svm	phoneme	100	0.375	4548	39.7588065624237	0.733309754264432
50-ssl-spyct-svm	phoneme	250	0.375	12023.8	57.8821661472321	0.77254561087976
50-ssl-spyct-svm	phoneme	500	0.225	25219.4	81.2063455581665	0.788728719172633
50-spyct-grad	phoneme	25	1	309.8	0.367027974128723	0.678279196067251
50-spyct-grad	phoneme	50	1	497.2	0.498543763160706	0.714515028218926
50-spyct-grad	phoneme	100	1	795	0.583434414863586	0.719768701977759
50-spyct-grad	phoneme	250	1	1510.6	0.693420577049255	0.768689834424336
50-spyct-grad	phoneme	500	1	2490.4	1.31090099811554	0.791007182311839
50-ssl-spyct-grad	phoneme	25	0.625	734.4	33.8213623523712	0.679933286133463
50-ssl-spyct-grad	phoneme	50	0.375	1621.2	46.5937395334244	0.71811498308892
50-ssl-spyct-grad	phoneme	100	0.7	2171.2	60.3419616699219	0.7345139594331
50-ssl-spyct-grad	phoneme	250	0.5	6365.4	86.8094010591507	0.773803413877417
50-ssl-spyct-grad	phoneme	500	0.575	10647.8	118.224006676674	0.788788017205283
1-spyct-svm	phoneme	25	1	7	0.00754816532135	0.648514488997175
1-spyct-svm	phoneme	50	1	8.6	0.009264922142029	0.68199569363017
1-spyct-svm	phoneme	100	1	9	0.00787467956543	0.676351192029171
1-spyct-svm	phoneme	250	1	11.8	0.010737180709839	0.674789543440159
1-spyct-svm	phoneme	500	1	15.4	0.010441112518311	0.685655381451896
1-ssl-spyct-svm	phoneme	25	0.55	26.4	0.622632265090942	0.667602668307466
1-ssl-spyct-svm	phoneme	50	0.475	62.8	0.826490902900696	0.689538703354311
1-ssl-spyct-svm	phoneme	100	0.5	107.8	0.810703063011169	0.711442899123762
1-ssl-spyct-svm	phoneme	250	0.45	309.4	1.23998820781708	0.718064171182355
1-ssl-spyct-svm	phoneme	500	0.375	711.6	1.78985698223114	0.718160216407936
1-spyct-grad	phoneme	25	1	7	0.026645922660828	0.6727999181109
1-spyct-grad	phoneme	50	1	10.8	0.00941116809845	0.682631068382764
1-spyct-grad	phoneme	100	1	16.8	0.011560678482056	0.696803098118441
1-spyct-grad	phoneme	250	1	31	0.016399908065796	0.722694550214184
1-spyct-grad	phoneme	500	1	29	0.018136763572693	0.728891508162899
1-ssl-spyct-grad	phoneme	25	0.625	22.6	1.22749671936035	0.663750396636522
1-ssl-spyct-grad	phoneme	50	0.4	50.4	1.14239687919617	0.689452902452438
1-ssl-spyct-grad	phoneme	100	0.425	73.4	1.27437183856964	0.697148386599454
1-ssl-spyct-grad	phoneme	250	0.525	191.6	1.76569809913635	0.738711267638937
1-ssl-spyct-grad	phoneme	500	0.5	395	2.63028512001038	0.727505728648092
50-spyct-svm	spambase	25	1	150	0.278765964508057	0.83197651553458
50-spyct-svm	spambase	50	1	150.8	0.310587215423584	0.852899801777607
50-spyct-svm	spambase	100	1	155	0.287690138816833	0.859157571116528
50-spyct-svm	spambase	250	1	192.8	0.776079678535461	0.874921781766221
50-spyct-svm	spambase	500	1	422.4	2.41380362510681	0.902478346612793
50-ssl-spyct-svm	spambase	25	0.675	621.2	350.412737464905	0.835734687984078
50-ssl-spyct-svm	spambase	50	0.7	1524	434.285236358643	0.870847896978651
50-ssl-spyct-svm	spambase	100	0.4	3997	496.439252090454	0.888683406515184
50-ssl-spyct-svm	spambase	250	0.4	11786	531.35474190712	0.91256036219076
50-ssl-spyct-svm	spambase	500	0.5	18351.4	544.597963762283	0.921793365107262
50-spyct-grad	spambase	25	1	242.4	0.37870397567749	0.846414142515399
50-spyct-grad	spambase	50	1	358.4	0.406139731407165	0.870655907489841
50-spyct-grad	spambase	100	1	678.6	0.787354779243469	0.895698310135606
50-spyct-grad	spambase	250	1	1440.2	0.908633279800415	0.912058272549407
50-spyct-grad	spambase	500	1	2696	1.48826911449432	0.928405699023588
50-ssl-spyct-grad	spambase	25	0.125	503.6	76.2967023849487	0.854678033426741
50-ssl-spyct-grad	spambase	50	0.2	999.4	104.429059934616	0.878044889238274
50-ssl-spyct-grad	spambase	100	0.575	1434.6	126.581488251686	0.893270099509613
50-ssl-spyct-grad	spambase	250	0.525	2517.6	183.592119288444	0.912767298757558
50-ssl-spyct-grad	spambase	500	0.45	6787.2	250.49307808876	0.923708903406399
1-spyct-svm	spambase	25	1	3	0.00477933883667	0.795297635788433
1-spyct-svm	spambase	50	1	3	0.008107542991638	0.797412261849409
1-spyct-svm	spambase	100	1	3	0.008949995040894	0.836582607712869
1-spyct-svm	spambase	250	1	6.6	0.022856903076172	0.831329705054395
1-spyct-svm	spambase	500	1	10.4	0.055204916000366	0.862500582751279
1-ssl-spyct-svm	spambase	25	0.425	24.6	8.50436275005341	0.809730105910034
1-ssl-spyct-svm	spambase	50	0.725	39.8	9.5302330493927	0.806739000538363
1-ssl-spyct-svm	spambase	100	0.375	88	10.8122672796249	0.825141614387893
1-ssl-spyct-svm	spambase	250	0.6	163.6	9.88386714458466	0.83417135190501
1-ssl-spyct-svm	spambase	500	0.25	658.8	12.0384969711304	0.852535862906769
1-spyct-grad	spambase	25	1	8.6	0.009175038337708	0.749222815910454
1-spyct-grad	spambase	50	1	12.8	0.011085438728333	0.774860375928358
1-spyct-grad	spambase	100	1	29.2	0.012846660614014	0.803479036318738
1-spyct-grad	spambase	250	1	45.6	0.021172690391541	0.847319938527808
1-spyct-grad	spambase	500	1	85	0.038933157920837	0.873907466418309
1-ssl-spyct-grad	spambase	25	0.05	17.8	1.62892389297485	0.800394918965803
1-ssl-spyct-grad	spambase	50	0.1	46.6	2.51312937736511	0.82552488995924
1-ssl-spyct-grad	spambase	100	0.125	83.6	3.19955384731293	0.832650258317293
1-ssl-spyct-grad	spambase	250	0.475	122	3.89695053100586	0.842434971853443
1-ssl-spyct-grad	spambase	500	0.55	178	5.44965281486511	0.876589214345241
50-spyct-svm	speeddating	25	1	144	0.783016967773437	0.515653025539572
50-spyct-svm	speeddating	50	1	149.6	0.873197746276855	0.562231415988256
50-spyct-svm	speeddating	100	1	150	1.22673864364624	0.663652482860632
50-spyct-svm	speeddating	250	1	150	2.80495011806488	0.818743293343584
50-spyct-svm	speeddating	500	1	150	5.60689356327057	0.936768627616557
50-ssl-spyct-svm	speeddating	25	0.525	719	3948.99030816555	0.613030347156758
50-ssl-spyct-svm	speeddating	50	0.9	379.2	4814.79247164726	0.650814571141598
50-ssl-spyct-svm	speeddating	100	1	150	5766.73890626431	0.739900765458317
50-ssl-spyct-svm	speeddating	250	1	150	6166.65774264336	0.814982835333568
50-ssl-spyct-svm	speeddating	500	1	150	6165.12661530972	0.917490825570662
50-spyct-grad	speeddating	25	1	83.4	0.704741358757019	0.455124869927159
50-spyct-grad	speeddating	50	1	101	0.590166783332825	0.455878584506337
50-spyct-grad	speeddating	100	1	127.6	0.699078845977783	0.464101033315678
50-spyct-grad	speeddating	250	1	183.8	1.17193124294281	0.709897300949521
50-spyct-grad	speeddating	500	1	224.4	1.30762209892273	0.936833650069454
50-ssl-spyct-grad	speeddating	25	0.8	241.8	1532.08612239361	0.481502712307842
50-ssl-spyct-grad	speeddating	50	0.8	431	1759.69106116295	0.46850218866967
50-ssl-spyct-grad	speeddating	100	0.8	712.8	1839.01333427429	0.510291784160678
50-ssl-spyct-grad	speeddating	250	0.575	204	2053.98730061054	0.685095102194787
50-ssl-spyct-grad	speeddating	500	0.7	255.8	2202.66784796715	0.898607978320459
1-spyct-svm	speeddating	25	1	3	0.025475335121155	0.552006589783142
1-spyct-svm	speeddating	50	1	3	0.025439739227295	0.592351357318413
1-spyct-svm	speeddating	100	1	3	0.022154927253723	0.699763906210046
1-spyct-svm	speeddating	250	1	3	0.058782267570496	0.830725215657376
1-spyct-svm	speeddating	500	1	3	0.170775151252747	0.958111161274737
1-ssl-spyct-svm	speeddating	25	0.475	23.2	134.651780176163	0.567124541930666
1-ssl-spyct-svm	speeddating	50	0.575	38.2	166.863837218285	0.623369056252293
1-ssl-spyct-svm	speeddating	100	1	3	190.874924373627	0.736871410857552
1-ssl-spyct-svm	speeddating	250	1	3	179.860985708237	0.804676128758567
1-ssl-spyct-svm	speeddating	500	1	3	188.548339009285	0.955590814963496
1-spyct-grad	speeddating	25	1	1.6	0.011131930351257	0.509462832324477
1-spyct-grad	speeddating	50	1	1.6	0.012949323654175	0.526568174939467
1-spyct-grad	speeddating	100	1	1.8	0.01264955997467	0.528633295961661
1-spyct-grad	speeddating	250	1	3.6	0.017243409156799	0.673010359759217
1-spyct-grad	speeddating	500	1	4.4	0.021383595466614	0.745994860846864
1-ssl-spyct-grad	speeddating	25	0.9	2	25.9078906774521	0.456375786416556
1-ssl-spyct-grad	speeddating	50	0.7	6.6	26.3699745178223	0.475073104103044
1-ssl-spyct-grad	speeddating	100	0.675	12.8	31.8303645849228	0.577703104305056
1-ssl-spyct-grad	speeddating	250	0.525	22.2	38.497021150589	0.595083348373726
1-ssl-spyct-grad	speeddating	500	0.375	57.4	39.7413433790207	0.703507312134553
50-spyct-svm	cardiotocography	25	1	577.8	0.260308313369751	0.7731306158752
50-spyct-svm	cardiotocography	50	1	725.6	0.34158833026886	0.900713570824688
50-spyct-svm	cardiotocography	100	1	885.2	0.564154958724976	0.990081078341948
50-spyct-svm	cardiotocography	250	1	945.8	0.699495220184326	1
50-spyct-svm	cardiotocography	500	1	951	1.15226800441742	1
50-ssl-spyct-svm	cardiotocography	25	1	575	44.0719274759293	0.749635897372882
50-ssl-spyct-svm	cardiotocography	50	1	720	61.4948609352112	0.865710690806151
50-ssl-spyct-svm	cardiotocography	100	1	879	79.7837400436401	0.986060999351071
50-ssl-spyct-svm	cardiotocography	250	1	948.4	112.987126517296	1
50-ssl-spyct-svm	cardiotocography	500	1	951.8	133.912846493721	1
50-spyct-grad	cardiotocography	25	1	586	0.470131301879883	0.613884293079648
50-spyct-grad	cardiotocography	50	1	757.8	0.307760262489319	0.820876974965823
50-spyct-grad	cardiotocography	100	1	951.8	0.403804850578308	0.981184817854042
50-spyct-grad	cardiotocography	250	1	1075.8	0.504851961135864	0.999763193636641
50-spyct-grad	cardiotocography	500	1	1118.6	0.754598712921143	1
50-ssl-spyct-grad	cardiotocography	25	0.925	622.8	43.4549424171448	0.656786680918566
50-ssl-spyct-grad	cardiotocography	50	1	750.6	58.3650162696838	0.836779600798293
50-ssl-spyct-grad	cardiotocography	100	1	954	75.5468118667603	0.979201582279341
50-ssl-spyct-grad	cardiotocography	250	0.975	1108	99.0847890377045	0.999763193636641
50-ssl-spyct-grad	cardiotocography	500	1	1143.4	118.256648635864	0.999763193636641
1-spyct-svm	cardiotocography	25	1	13.6	0.006581735610962	0.749618032789022
1-spyct-svm	cardiotocography	50	1	16.2	0.008734107017517	0.845845849933028
1-spyct-svm	cardiotocography	100	1	18.8	0.014894819259644	0.984944773617652
1-spyct-svm	cardiotocography	250	1	19	0.014710474014282	0.998132185244766
1-spyct-svm	cardiotocography	500	1	19	0.020442271232605	0.998266346376383
1-ssl-spyct-svm	cardiotocography	25	1	13.6	1.44812650680542	0.714598550129619
1-ssl-spyct-svm	cardiotocography	50	1	16.2	2.14264907836914	0.845378375982212
1-ssl-spyct-svm	cardiotocography	100	1	18.6	1.87756538391113	0.988711196979529
1-ssl-spyct-svm	cardiotocography	250	1	19	2.26935341358185	1
1-ssl-spyct-svm	cardiotocography	500	1	19	3.0717887878418	0.999163853538327
1-spyct-grad	cardiotocography	25	1	14.4	0.006933760643005	0.459419029074505
1-spyct-grad	cardiotocography	50	1	17.4	0.00627658367157	0.688602536028414
1-spyct-grad	cardiotocography	100	1	19.2	0.010600781440735	0.914856339126617
1-spyct-grad	cardiotocography	250	1	22.2	0.01051139831543	0.979162766069078
1-spyct-grad	cardiotocography	500	1	22.6	0.015654134750366	0.98325371531486
1-ssl-spyct-grad	cardiotocography	25	0.85	17.4	1.24354705810547	0.4617642854041
1-ssl-spyct-grad	cardiotocography	50	0.9	22	1.02922978401184	0.677788960425191
1-ssl-spyct-grad	cardiotocography	100	0.95	22.4	1.60083177089691	0.898584049636103
1-ssl-spyct-grad	cardiotocography	250	0.95	21.6	2.00577692985535	0.975458267029893
1-ssl-spyct-grad	cardiotocography	500	0.95	24.8	3.10947930812836	0.982241196777234
50-spyct-svm	gesture	25	1	386.4	0.738112688064575	0.296749955231081
50-spyct-svm	gesture	50	1	463.6	1.16919662952423	0.317827252599295
50-spyct-svm	gesture	100	1	681.8	1.47009150981903	0.345126898264246
50-spyct-svm	gesture	250	1	1742.4	3.11482813358307	0.371396129833684
50-spyct-svm	gesture	500	1	3084	5.34648125171661	0.39002323097706
50-ssl-spyct-svm	gesture	25	0.625	803.4	353.745478820801	0.302128770937432
50-ssl-spyct-svm	gesture	50	0.475	1575.8	453.421424365044	0.324011640618256
50-ssl-spyct-svm	gesture	100	0.7	2482.4	506.209547996521	0.342591754975435
50-ssl-spyct-svm	gesture	250	0.825	4474.8	523.347905111313	0.370242057128066
50-ssl-spyct-svm	gesture	500	0.8	9703.6	567.721820282936	0.382581523615038
50-spyct-grad	gesture	25	1	564.2	0.899396347999573	0.3154473939028
50-spyct-grad	gesture	50	1	945.2	1.06203122138977	0.335599170860645
50-spyct-grad	gesture	100	1	1713.8	1.41953957080841	0.352941164775788
50-spyct-grad	gesture	250	1	3913.8	2.00708975791931	0.384681234853211
50-spyct-grad	gesture	500	1	7584.4	3.00828986167908	0.428623564172736
50-ssl-spyct-grad	gesture	25	0.575	791.4	175.748447537422	0.302303527774716
50-ssl-spyct-grad	gesture	50	0.575	1440.8	225.034177517891	0.327968578053366
50-ssl-spyct-grad	gesture	100	0.525	3151	287.69866092205	0.347573453816544
50-ssl-spyct-grad	gesture	250	0.875	4910.4	359.977409386635	0.390063479618938
50-ssl-spyct-grad	gesture	500	0.625	13737.6	440.524212265015	0.4247910835871
1-spyct-svm	gesture	25	1	8.8	0.014161229133606	0.281902438272931
1-spyct-svm	gesture	50	1	11.2	0.022257733345032	0.2784181560135
1-spyct-svm	gesture	100	1	19.4	0.026663041114807	0.305745080497188
1-spyct-svm	gesture	250	1	47	0.052823400497437	0.312696738015286
1-spyct-svm	gesture	500	1	28.8	0.065247201919556	0.228830322997593
1-ssl-spyct-svm	gesture	25	0.775	22.2	7.86139132976532	0.287850190501964
1-ssl-spyct-svm	gesture	50	0.625	44.2	11.6019428730011	0.307112014480863
1-ssl-spyct-svm	gesture	100	0.525	101.8	11.0142649412155	0.303372384574249
1-ssl-spyct-svm	gesture	250	0.5	283	12.2212639808655	0.309469882949711
1-ssl-spyct-svm	gesture	500	0.2	547.4	12.6433872461319	0.307947899132525
1-spyct-grad	gesture	25	1	14.6	0.017649531364441	0.289381574622981
1-spyct-grad	gesture	50	1	32.4	0.029119372367859	0.309023599275606
1-spyct-grad	gesture	100	1	48.4	0.040245056152344	0.320719063258922
1-spyct-grad	gesture	250	1	113.8	0.060815262794495	0.34052599226328
1-spyct-grad	gesture	500	1	219.8	0.069708371162415	0.360957846168021
1-ssl-spyct-grad	gesture	25	0.525	27.4	3.9054666519165	0.284510479474089
1-ssl-spyct-grad	gesture	50	0.6	46.2	4.98950107097626	0.299643393722998
1-ssl-spyct-grad	gesture	100	0.55	87	6.46436910629272	0.315988493671962
1-ssl-spyct-grad	gesture	250	0.65	182	7.88209812641144	0.326147478417133
1-ssl-spyct-grad	gesture	500	0.675	357	9.50671837329864	0.349155142346692
50-spyct-svm	isolet	25	1	1193.4	1.78787996768951	0.293453891533377
50-spyct-svm	isolet	50	1	1967.2	3.84249749183655	0.445513955811173
50-spyct-svm	isolet	100	1	2660.2	8.63714520931244	0.608311512453481
50-spyct-svm	isolet	250	1	2730.6	28.7491544723511	0.808059139986663
50-spyct-svm	isolet	500	1	2682.4	62.7191622495651	0.890294626907471
50-ssl-spyct-svm	isolet	25	0.625	1124.2	2712.24924948215	0.24749098127577
50-ssl-spyct-svm	isolet	50	0.575	1875.2	3295.33260135651	0.403823897817363
50-ssl-spyct-svm	isolet	100	1	2616	3922.10639920235	0.597162011770236
50-ssl-spyct-svm	isolet	250	1	2775.6	4906.10530481339	0.807367897991779
50-ssl-spyct-svm	isolet	500	1	2713.6	5413.93848593235	0.891065047167441
50-spyct-grad	isolet	25	1	845.2	0.971788120269775	0.262987662367176
50-spyct-grad	isolet	50	1	1403.4	1.54576387405396	0.422406138551628
50-spyct-grad	isolet	100	1	2008.6	1.70735046863556	0.598324599917182
50-spyct-grad	isolet	250	1	2544.4	3.04186027050018	0.835184111986516
50-spyct-grad	isolet	500	1	3099.4	5.00083522796631	0.898435139195943
50-ssl-spyct-grad	isolet	25	0.725	935.4	3089.59112071991	0.266907761946509
50-ssl-spyct-grad	isolet	50	0.8	1536.6	3427.57586364746	0.428387205871095
50-ssl-spyct-grad	isolet	100	0.95	2008.6	3492.10363349915	0.589946139754953
50-ssl-spyct-grad	isolet	250	1	2608.6	3754.04125270843	0.823356286793161
50-ssl-spyct-grad	isolet	500	0.975	3059.4	3897.13069164753	0.892702376256075
1-spyct-svm	isolet	25	1	34	0.042848587036133	0.187382825541215
1-spyct-svm	isolet	50	1	55.2	0.073348617553711	0.277761961392957
1-spyct-svm	isolet	100	1	71	0.183986496925354	0.464105369050699
1-spyct-svm	isolet	250	1	62.8	0.444964933395386	0.705092541758924
1-spyct-svm	isolet	500	1	56.2	1.01564900875092	0.818084268583645
1-ssl-spyct-svm	isolet	25	0.35	32.6	93.8125908374786	0.179371216036303
1-ssl-spyct-svm	isolet	50	0.025	45.6	108.818059444427	0.233448108705099
1-ssl-spyct-svm	isolet	100	0.7	70.8	134.678560113907	0.401674964928757
1-ssl-spyct-svm	isolet	250	1	58.4	165.524651861191	0.695774107705046
1-ssl-spyct-svm	isolet	500	1	56.6	198.136244559288	0.795287183700659
1-spyct-grad	isolet	25	1	15.4	0.022874164581299	0.131310698500213
1-spyct-grad	isolet	50	1	32	0.041612863540649	0.251222997534066
1-spyct-grad	isolet	100	1	36	0.039085626602173	0.347434427952403
1-spyct-grad	isolet	250	1	47.8	0.05677182674408	0.558267802751451
1-spyct-grad	isolet	500	1	63.8	0.15610077381134	0.662824105820287
1-ssl-spyct-grad	isolet	25	0.525	27.2	98.4474138498306	0.189070340541267
1-ssl-spyct-grad	isolet	50	0.425	50.8	105.802754926682	0.308494429701162
1-ssl-spyct-grad	isolet	100	0.45	77	123.856434798241	0.373451125348015
1-ssl-spyct-grad	isolet	250	0.6	98	137.285840463638	0.541298689374319
1-ssl-spyct-grad	isolet	500	0.9	58.4	149.406808614731	0.678230980320701
50-spyct-svm	mfeat-pixel	25	1	882	0.549490880966186	0.637915319604345
50-spyct-svm	mfeat-pixel	50	1	1027.8	1.09569439888001	0.812534816573146
50-spyct-svm	mfeat-pixel	100	1	987.8	2.06092312335968	0.897304381231302
50-spyct-svm	mfeat-pixel	250	1	969.6	5.35560886859894	0.945006395213035
50-spyct-svm	mfeat-pixel	500	1	959.2	11.0939213037491	0.963972195412957
50-ssl-spyct-svm	mfeat-pixel	25	0.25	1197	229.295481657982	0.697964318439857
50-ssl-spyct-svm	mfeat-pixel	50	0.2	2336.6	329.895080852509	0.840768320307082
50-ssl-spyct-svm	mfeat-pixel	100	0.1	4980.2	406.482937884331	0.91136319123452
50-ssl-spyct-svm	mfeat-pixel	250	0.5	7554.6	547.79533033371	0.942409433531186
50-ssl-spyct-svm	mfeat-pixel	500	0.6	11924.4	618.844809699058	0.958953107684983
50-spyct-grad	mfeat-pixel	25	1	862	0.388564372062683	0.722453095809777
50-spyct-grad	mfeat-pixel	50	1	996.2	0.60023512840271	0.863179541736138
50-spyct-grad	mfeat-pixel	100	1	1060.2	0.574538898468018	0.922936961325912
50-spyct-grad	mfeat-pixel	250	1	1299.2	1.14672391414642	0.947362199573471
50-spyct-grad	mfeat-pixel	500	1	1802	1.79932403564453	0.960517417562113
50-ssl-spyct-grad	mfeat-pixel	25	0.375	1014.4	138.583419680595	0.68944263955667
50-ssl-spyct-grad	mfeat-pixel	50	0.525	1534.2	186.985871434212	0.856262143835724
50-ssl-spyct-grad	mfeat-pixel	100	0.55	2192.2	212.912605714798	0.910414197582139
50-ssl-spyct-grad	mfeat-pixel	250	0.75	2613.4	270.936868405342	0.950010155104861
50-ssl-spyct-grad	mfeat-pixel	500	0.725	6053.2	335.92074739933	0.959984106345398
1-spyct-svm	mfeat-pixel	25	1	19.6	0.014715337753296	0.517832714344902
1-spyct-svm	mfeat-pixel	50	1	21.2	0.023579096794128	0.659412278174927
1-spyct-svm	mfeat-pixel	100	1	19	0.0469393491745	0.814386353066842
1-spyct-svm	mfeat-pixel	250	1	20.4	0.082560777664185	0.889488497790475
1-spyct-svm	mfeat-pixel	500	1	19.8	0.172455501556396	0.904805698630862
1-ssl-spyct-svm	mfeat-pixel	25	0	42.8	6.81782369613647	0.623152579877897
1-ssl-spyct-svm	mfeat-pixel	50	0.3	59.6	8.44328022003174	0.633037747904302
1-ssl-spyct-svm	mfeat-pixel	100	0.3	119.8	9.43590505123138	0.771646418754327
1-ssl-spyct-svm	mfeat-pixel	250	0.8	95.6	11.947440123558	0.861378764746927
1-ssl-spyct-svm	mfeat-pixel	500	1	19.2	13.193080329895	0.908878706197521
1-spyct-grad	mfeat-pixel	25	1	20.6	0.013408446311951	0.525372549996577
1-spyct-grad	mfeat-pixel	50	1	20.6	0.013310432434082	0.67705871198595
1-spyct-grad	mfeat-pixel	100	1	21.8	0.013153433799744	0.77699208957389
1-spyct-grad	mfeat-pixel	250	1	28	0.018987894058228	0.863184621371939
1-spyct-grad	mfeat-pixel	500	1	41	0.037531089782715	0.891234362438459
1-ssl-spyct-grad	mfeat-pixel	25	0.375	30.2	3.48204176425934	0.619553857490881
1-ssl-spyct-grad	mfeat-pixel	50	0.4	47.2	3.82147381305695	0.709284238300829
1-ssl-spyct-grad	mfeat-pixel	100	0.325	95.6	4.29510650634766	0.812578924193775
1-ssl-spyct-grad	mfeat-pixel	250	0.45	157	6.8863498210907	0.868229509974569
1-ssl-spyct-grad	mfeat-pixel	500	0.375	458.2	7.88669900894165	0.901087269970878
50-spyct-svm	plants-texture	25	1	735.4	0.335665988922119	0.079474396061415
50-spyct-svm	plants-texture	50	1	1660.6	0.779323554039001	0.173733378658898
50-spyct-svm	plants-texture	100	1	3436	2.23891384601593	0.308845644880164
50-spyct-svm	plants-texture	250	1	7625.4	9.74991323947906	0.536851691953405
50-spyct-svm	plants-texture	500	1	10843	29.5874880075455	0.690146672061166
50-ssl-spyct-svm	plants-texture	25	0.575	1167.8	72.9430431842804	0.069479615240258
50-ssl-spyct-svm	plants-texture	50	0.9	1902.8	100.031031489372	0.1715652756731
50-ssl-spyct-svm	plants-texture	100	0.775	4219.8	136.631889343262	0.289100653796976
50-ssl-spyct-svm	plants-texture	250	0.9	8449.2	212.021835398674	0.531006257549879
50-ssl-spyct-svm	plants-texture	500	1	10942.8	302.392391586304	0.688884159463486
50-spyct-grad	plants-texture	25	1	152.8	0.187725496292114	0.032097653705531
50-spyct-grad	plants-texture	50	1	341.2	0.34716899394989	0.065061424009273
50-spyct-grad	plants-texture	100	1	626.8	0.642952942848206	0.120670081954199
50-spyct-grad	plants-texture	250	1	1217	1.47065708637238	0.286471395817392
50-spyct-grad	plants-texture	500	1	1748.4	2.43722219467163	0.454766575131094
50-ssl-spyct-grad	plants-texture	25	0.75	646.4	80.3683416604996	0.041685171249935
50-ssl-spyct-grad	plants-texture	50	0.6	1665.8	108.568660759926	0.109871251463357
50-ssl-spyct-grad	plants-texture	100	0.425	3874.2	144.243332290649	0.224957802909673
50-ssl-spyct-grad	plants-texture	250	0.35	11293	204.157702207565	0.46724518400599
50-ssl-spyct-grad	plants-texture	500	0.55	21956.6	276.128573107719	0.634595798422752
1-spyct-svm	plants-texture	25	1	8.8	0.009983062744141	0.007159987819946
1-spyct-svm	plants-texture	50	1	31	0.01251528263092	0.045338796453284
1-spyct-svm	plants-texture	100	1	77.8	0.041228795051575	0.113469228839557
1-spyct-svm	plants-texture	250	1	177.6	0.131688451766968	0.227219798074879
1-spyct-svm	plants-texture	500	1	255.4	0.59175181388855	0.423226879623955
1-ssl-spyct-svm	plants-texture	25	0.5	38.8	1.8337840795517	0.048535363633325
1-ssl-spyct-svm	plants-texture	50	0.575	76	2.29321050643921	0.089864242041602
1-ssl-spyct-svm	plants-texture	100	0.175	174.4	3.30394594669342	0.175501753562903
1-ssl-spyct-svm	plants-texture	250	0.275	466.4	4.93407633304596	0.338222348670534
1-ssl-spyct-svm	plants-texture	500	0.25	968.2	6.3435720205307	0.435550202208047
1-spyct-grad	plants-texture	25	1	3.8	0.004857587814331	0.002844625305904
1-spyct-grad	plants-texture	50	1	8.4	0.009310674667358	0.007139203280692
1-spyct-grad	plants-texture	100	1	16	0.017662215232849	0.022808366609866
1-spyct-grad	plants-texture	250	1	28.6	0.034807968139648	0.05212795317905
1-spyct-grad	plants-texture	500	1	41.6	0.053495359420776	0.088654979578463
1-ssl-spyct-grad	plants-texture	25	0.75	20.8	1.65359106063843	0.028090702347733
1-ssl-spyct-grad	plants-texture	50	0.375	67	2.42301888465881	0.074425908780865
1-ssl-spyct-grad	plants-texture	100	0.325	139.6	4.07780938148499	0.166878073982737
1-ssl-spyct-grad	plants-texture	250	0.275	361.2	4.67545025348663	0.313586537100548
1-ssl-spyct-grad	plants-texture	500	0.225	784.8	6.77064538002014	0.432603415204298
50-spyct-svm	cpmp-2015	25	1	1258.4	0.371805644035339	-0.145498716414076
50-spyct-svm	cpmp-2015	50	1	2415	0.613200211524963	-0.079237517661285
50-spyct-svm	cpmp-2015	100	1	4701.8	1.22626779079437	0.090363189499084
50-spyct-svm	cpmp-2015	250	1	2849.6	1.2130270242691	0.165056291929859
50-spyct-svm	cpmp-2015	500	1	3310.6	1.52428255081177	0.137067552916618
50-ssl-spyct-svm	cpmp-2015	25	0.775	1308	26.2884126424789	-0.099066180479723
50-ssl-spyct-svm	cpmp-2015	50	0.625	2517.6	46.5439400911331	-0.015869798255012
50-ssl-spyct-svm	cpmp-2015	100	0.725	4763.2	66.8986964702606	0.152330171100109
50-ssl-spyct-svm	cpmp-2015	250	0.7	9550	96.3787328958511	0.192140790834038
50-ssl-spyct-svm	cpmp-2015	500	0.65	19520.2	114.669165372849	0.240161687600391
50-spyct-grad	cpmp-2015	25	1	1028.6	0.399016714096069	-0.029853167902674
50-spyct-grad	cpmp-2015	50	1	1772.2	0.463858079910278	0.054069893835347
50-spyct-grad	cpmp-2015	100	1	3115.6	0.787390327453613	0.177090160663808
50-spyct-grad	cpmp-2015	250	1	6951.4	1.53335785865784	0.246376486491201
50-spyct-grad	cpmp-2015	500	1	11989.6	2.76199615001678	0.286184446339312
50-ssl-spyct-grad	cpmp-2015	25	0.725	1073.4	30.8430070638657	-0.003321654474906
50-ssl-spyct-grad	cpmp-2015	50	0.675	1987.6	41.0413010120392	0.014428959357329
50-ssl-spyct-grad	cpmp-2015	100	0.675	4201.6	55.7069343090057	0.156909331754617
50-ssl-spyct-grad	cpmp-2015	250	0.825	7892	81.8745104789734	0.251547319860043
50-ssl-spyct-grad	cpmp-2015	500	0.725	15890	118.604242873192	0.284224404093324
1-spyct-svm	cpmp-2015	25	1	39	0.009940648078918	-0.824594283066833
1-spyct-svm	cpmp-2015	50	1	74.6	0.016015362739563	-0.689340478778891
1-spyct-svm	cpmp-2015	100	1	108.6	0.036640810966492	-0.442905650191023
1-spyct-svm	cpmp-2015	250	1	58.4	0.021902132034302	-0.160355330612681
1-spyct-svm	cpmp-2015	500	1	68.8	0.026500344276428	-0.074831883373996
1-ssl-spyct-svm	cpmp-2015	25	0.675	38.4	0.717782020568848	-0.556462530905469
1-ssl-spyct-svm	cpmp-2015	50	0.575	76.4	1.07030987739563	-0.504129844914619
1-ssl-spyct-svm	cpmp-2015	100	0.675	121.2	1.38565449714661	-0.302308473211311
1-ssl-spyct-svm	cpmp-2015	250	0.825	157.4	1.85075361728668	-0.107056696041538
1-ssl-spyct-svm	cpmp-2015	500	0.825	298	3.01370737552643	-0.003157283259184
1-spyct-grad	cpmp-2015	25	1	28.4	0.007667589187622	-0.554186667421839
1-spyct-grad	cpmp-2015	50	1	35.8	0.012944865226746	-0.346754959607882
1-spyct-grad	cpmp-2015	100	1	68	0.016047716140747	-0.1486164938467
1-spyct-grad	cpmp-2015	250	1	107.2	0.02414116859436	0.037681782460049
1-spyct-grad	cpmp-2015	500	1	185.2	0.042388558387756	0.114759484377681
1-ssl-spyct-grad	cpmp-2015	25	0.525	35.6	0.622829818725586	-0.650260009894546
1-ssl-spyct-grad	cpmp-2015	50	0.475	59.8	0.878790521621704	-0.448928176684933
1-ssl-spyct-grad	cpmp-2015	100	0.725	88.8	1.105202293396	-0.19290175902456
1-ssl-spyct-grad	cpmp-2015	250	0.775	156.8	1.63236482143402	-0.043621888888505
1-ssl-spyct-grad	cpmp-2015	500	0.95	221.4	2.31418607234955	0.101915764320407
50-spyct-svm	pol	25	1	367.8	1.81510455608368	0.228915524479185
50-spyct-svm	pol	50	1	581.6	1.26223847866058	0.39803264845457
50-spyct-svm	pol	100	1	907.6	1.71382920742035	0.586214614869583
50-spyct-svm	pol	250	1	1201.6	1.90785145759582	0.740334045887865
50-spyct-svm	pol	500	1	1497.8	2.53203847408295	0.787028518248142
50-ssl-spyct-svm	pol	25	0.45	897.8	413.907576060295	0.344751838065342
50-ssl-spyct-svm	pol	50	0.4	1826	522.298838424683	0.531030480974366
50-ssl-spyct-svm	pol	100	0.375	3471.4	581.212939524651	0.621673761387221
50-ssl-spyct-svm	pol	250	0.775	3635.6	626.966484808922	0.734969521194924
50-ssl-spyct-svm	pol	500	1	1547.8	672.254063367844	0.786758578655094
50-spyct-grad	pol	25	1	476.6	1.17300169467926	0.257954004452794
50-spyct-grad	pol	50	1	848	1.48102798461914	0.5699795611878
50-spyct-grad	pol	100	1	1457.4	1.65960423946381	0.7646716831292
50-spyct-grad	pol	250	1	3063.4	2.3560968875885	0.859158790364357
50-spyct-grad	pol	500	1	5231	2.80052342414856	0.894103490088206
50-ssl-spyct-grad	pol	25	0.475	551	244.914053034782	0.412473211729863
50-ssl-spyct-grad	pol	50	0.5	848.6	369.081165647507	0.698167280002686
50-ssl-spyct-grad	pol	100	0.425	1693	396.653559803963	0.810406763319696
50-ssl-spyct-grad	pol	250	0.35	3908	545.956752204895	0.889897502802041
50-ssl-spyct-grad	pol	500	0.25	7475.6	606.622507667542	0.928702606465174
1-spyct-svm	pol	25	1	9.2	0.031906771659851	-0.280489800313923
1-spyct-svm	pol	50	1	13.8	0.026063323020935	0.234504074930148
1-spyct-svm	pol	100	1	19.6	0.038023710250854	0.437908482956193
1-spyct-svm	pol	250	1	24.2	0.033488845825195	0.661938387582371
1-spyct-svm	pol	500	1	44	0.062638998031616	0.722887858202075
1-ssl-spyct-svm	pol	25	0.275	28	10.7670109033585	-0.066042998705883
1-ssl-spyct-svm	pol	50	0.4	45.8	11.0626071214676	0.116645138035839
1-ssl-spyct-svm	pol	100	0.45	67	12.4978173494339	0.253333388058989
1-ssl-spyct-svm	pol	250	0.95	35.8	14.2653429985046	0.607225767524947
1-ssl-spyct-svm	pol	500	1	46.2	12.551805305481	0.725984302386922
1-spyct-grad	pol	25	1	9.6	0.032714819908142	-0.004946955273855
1-spyct-grad	pol	50	1	24.2	0.052757382392883	0.381550977500568
1-spyct-grad	pol	100	1	31.8	0.03250298500061	0.562936208122637
1-spyct-grad	pol	250	1	75.2	0.060993885993958	0.715397430862202
1-spyct-grad	pol	500	1	124.4	0.057117915153503	0.775700318379801
1-ssl-spyct-grad	pol	25	0.45	13.8	5.32748730182648	0.268532088387832
1-ssl-spyct-grad	pol	50	0.45	26.8	6.76692106723785	0.400704621854423
1-ssl-spyct-grad	pol	100	0.675	34.8	10.0693387031555	0.628968733926492
1-ssl-spyct-grad	pol	250	0.725	76	12.1279258728027	0.711005527540538
1-ssl-spyct-grad	pol	500	0.575	153.4	10.7709275484085	0.811912095885471
50-spyct-svm	qsar-197	25	1	1364.6	0.704476308822632	-0.050751736131059
50-spyct-svm	qsar-197	50	1	2670.4	1.35761270523071	0.138990287595943
50-spyct-svm	qsar-197	100	1	4872.8	2.85272793769836	0.280888228801333
50-spyct-svm	qsar-197	250	1	9766.8	6.68079669475555	0.358173399991358
50-spyct-svm	qsar-197	500	1	15203	15.3044981479645	0.425112664581852
50-ssl-spyct-svm	qsar-197	25	0.925	1372.8	271.015915131569	-0.075008318968568
50-ssl-spyct-svm	qsar-197	50	0.55	2712.4	343.816961455345	0.081852188995014
50-ssl-spyct-svm	qsar-197	100	0.2	5268.2	461.326852440834	0.302738737312136
50-ssl-spyct-svm	qsar-197	250	0	12678	620.084133219719	0.473427414851285
50-ssl-spyct-svm	qsar-197	500	0	23160.4	730.197040033341	0.550176753899411
50-spyct-grad	qsar-197	25	1	119.2	0.108246326446533	-0.046202599379748
50-spyct-grad	qsar-197	50	1	118.4	0.119235920906067	0.004266846182382
50-spyct-grad	qsar-197	100	1	169	0.141070437431335	0.053668927683828
50-spyct-grad	qsar-197	250	1	218.8	0.220297408103943	0.155783563430659
50-spyct-grad	qsar-197	500	1	364.2	0.436352038383484	0.318303289139555
50-ssl-spyct-grad	qsar-197	25	0.55	220.6	162.932116127014	-0.040153571816386
50-ssl-spyct-grad	qsar-197	50	0.1	1435.4	215.218669247627	0.127950684215101
50-ssl-spyct-grad	qsar-197	100	0	3327.4	238.266443419456	0.328534383913759
50-ssl-spyct-grad	qsar-197	250	0	7751.6	231.041650080681	0.492613945281669
50-ssl-spyct-grad	qsar-197	500	0	14274.6	296.353605532646	0.559034175045908
1-spyct-svm	qsar-197	25	1	41.2	0.018632006645203	-0.428243103786852
1-spyct-svm	qsar-197	50	1	78	0.042655992507935	-0.438439748456336
1-spyct-svm	qsar-197	100	1	140	0.130919551849365	-0.222219697598184
1-spyct-svm	qsar-197	250	1	268.2	0.181879615783691	-0.022900658211041
1-spyct-svm	qsar-197	500	1	367.4	0.320217084884643	0.063103191247101
1-ssl-spyct-svm	qsar-197	25	0.9	40	5.41845097541809	-0.30133171778784
1-ssl-spyct-svm	qsar-197	50	0.6	69.8	8.23772249221802	-0.535507769916291
1-ssl-spyct-svm	qsar-197	100	0.625	158	10.1479595184326	-0.190703482252092
1-ssl-spyct-svm	qsar-197	250	0.2	269.6	14.4156143188477	-0.031114010320502
1-ssl-spyct-svm	qsar-197	500	0.225	534	16.606429028511	0.119248286335705
1-spyct-grad	qsar-197	25	1	2.2	0.006684350967407	-0.070781537704989
1-spyct-grad	qsar-197	50	1	1.2	0.003692841529846	-0.03383059676124
1-spyct-grad	qsar-197	100	1	1.4	0.005374193191528	-0.020271866969667
1-spyct-grad	qsar-197	250	1	1	0.006045007705688	-0.012767104006177
1-spyct-grad	qsar-197	500	1	2.2	0.011000990867615	0.037258196448953
1-ssl-spyct-grad	qsar-197	25	0.7	13.2	4.51973237991333	-0.297572293160612
1-ssl-spyct-grad	qsar-197	50	0.55	26.6	3.76058709621429	-0.271619366026251
1-ssl-spyct-grad	qsar-197	100	0.65	32.8	4.37441027164459	-0.014876420121128
1-ssl-spyct-grad	qsar-197	250	0	219	5.50739898681641	0.220414373429589
1-ssl-spyct-grad	qsar-197	500	0	408.6	5.63773930072784	0.388980074512556
50-spyct-svm	qsar-12261	25	1	1139.2	0.545429539680481	0.035680595142357
50-spyct-svm	qsar-12261	50	1	2114.8	1.10841693878174	0.171856662762259
50-spyct-svm	qsar-12261	100	1	4156.6	2.58980534076691	0.245770939902506
50-spyct-svm	qsar-12261	250	1	7970.4	6.08397219181061	0.413130582811122
50-spyct-svm	qsar-12261	500	1	12859.4	12.4587224245071	0.477171486862236
50-ssl-spyct-svm	qsar-12261	25	0.425	1185	411.989435577393	0.027842675745836
50-ssl-spyct-svm	qsar-12261	50	0.45	2104	479.885581851006	0.149468122331148
50-ssl-spyct-svm	qsar-12261	100	0.3	4235.6	626.206361746788	0.266398797507928
50-ssl-spyct-svm	qsar-12261	250	0.5	9320.6	754.257257294655	0.406357225454899
50-ssl-spyct-svm	qsar-12261	500	0.6	14842.2	850.507598567009	0.472523500993205
50-spyct-grad	qsar-12261	25	1	110.8	0.121933317184448	-0.028138943833518
50-spyct-grad	qsar-12261	50	1	131.2	0.185200929641724	0.0238749350277
50-spyct-grad	qsar-12261	100	1	180.6	0.176912021636963	0.081950445677474
50-spyct-grad	qsar-12261	250	1	247.4	0.265800023078918	0.188820109404181
50-spyct-grad	qsar-12261	500	1	331.8	0.405142879486084	0.28766708512387
50-ssl-spyct-grad	qsar-12261	25	0.2	600.4	369.734624767303	0.064540242728003
50-ssl-spyct-grad	qsar-12261	50	0.075	1474.6	430.395382022858	0.200441710425812
50-ssl-spyct-grad	qsar-12261	100	0	3065	445.332033157349	0.307866186270615
50-ssl-spyct-grad	qsar-12261	250	0	7631.4	539.066990971565	0.444019599028694
50-ssl-spyct-grad	qsar-12261	500	0	14604.6	511.816273069382	0.516340344433824
1-spyct-svm	qsar-12261	25	1	34.6	0.018178033828735	-0.303553245979035
1-spyct-svm	qsar-12261	50	1	61.6	0.034407329559326	-0.191184212564343
1-spyct-svm	qsar-12261	100	1	119.2	0.05915584564209	-0.318472857204305
1-spyct-svm	qsar-12261	250	1	220.6	0.224926924705505	-0.031785471778031
1-spyct-svm	qsar-12261	500	1	317.2	0.281150364875793	0.104290821163197
1-ssl-spyct-svm	qsar-12261	25	0.475	32.2	8.582577085495	-0.226732076514702
1-ssl-spyct-svm	qsar-12261	50	0.3	40.4	10.6160771608353	-0.079104264626949
1-ssl-spyct-svm	qsar-12261	100	0.625	90.2	13.3027862787247	-0.198261092159006
1-ssl-spyct-svm	qsar-12261	250	0.35	236.6	17.3574364185333	-0.040023581571577
1-ssl-spyct-svm	qsar-12261	500	0.575	398.6	22.4067915201187	0.058960706261839
1-spyct-grad	qsar-12261	25	1	2.2	0.006375527381897	-0.049298294782738
1-spyct-grad	qsar-12261	50	1	2.6	0.005302619934082	-0.047070958494724
1-spyct-grad	qsar-12261	100	1	1	0.006938099861145	-0.002560658096094
1-spyct-grad	qsar-12261	250	1	1.8	0.007387232780457	0.011898380119143
1-spyct-grad	qsar-12261	500	1	2.8	0.008000469207764	0.009760800479523
1-ssl-spyct-grad	qsar-12261	25	0.6	10	8.69745149612427	-0.08479990198617
1-ssl-spyct-grad	qsar-12261	50	0.65	10	8.62043216228485	-0.037947791685606
1-ssl-spyct-grad	qsar-12261	100	0.35	37.6	8.11565358638763	0.012661524941283
1-ssl-spyct-grad	qsar-12261	250	0.4	135.8	11.6593160629272	0.068940009714594
1-ssl-spyct-grad	qsar-12261	500	0	343.8	11.4321877002716	0.22241614045239
50-spyct-svm	satellite_image	25	1	504.4	0.531826448440552	0.673931154010697
50-spyct-svm	satellite_image	50	1	547.6	0.552747845649719	0.766311329662926
50-spyct-svm	satellite_image	100	1	560.2	0.655063462257385	0.775385243419359
50-spyct-svm	satellite_image	250	1	834.4	1.17007825374603	0.794695192025899
50-spyct-svm	satellite_image	500	1	1426.4	2.23345654010773	0.82263079874389
50-ssl-spyct-svm	satellite_image	25	0.875	602	127.060711741447	0.678901435584294
50-ssl-spyct-svm	satellite_image	50	0.625	1351.8	174.702719759941	0.771664714751227
50-ssl-spyct-svm	satellite_image	100	0.6	2948.6	225.943651437759	0.78264036985353
50-ssl-spyct-svm	satellite_image	250	0.25	9799	289.142600679398	0.836153261415055
50-ssl-spyct-svm	satellite_image	500	0.1	23114.4	348.169338536262	0.857996263742085
50-spyct-grad	satellite_image	25	1	549	0.545387768745422	0.664735703157349
50-spyct-grad	satellite_image	50	1	725	0.6264803647995	0.765894993679589
50-spyct-grad	satellite_image	100	1	1078.4	0.771456551551819	0.789633203488916
50-spyct-grad	satellite_image	250	1	1939	1.19875626564026	0.839371269487176
50-spyct-grad	satellite_image	500	1	3197	2.02206313610077	0.856969930276775
50-ssl-spyct-grad	satellite_image	25	0.75	690.6	94.6883409023285	0.64756365001428
50-ssl-spyct-grad	satellite_image	50	0.4	1556.6	130.834479141235	0.759901530636988
50-ssl-spyct-grad	satellite_image	100	0.45	2745	155.391780900955	0.78978400823345
50-ssl-spyct-grad	satellite_image	250	0.425	6002.6	191.676970076561	0.836489303047159
50-ssl-spyct-grad	satellite_image	500	0.625	8271.4	221.394644188881	0.857337381050878
1-spyct-svm	satellite_image	25	1	10.6	0.022417974472046	0.510742689023962
1-spyct-svm	satellite_image	50	1	11	0.02357611656189	0.61280472544622
1-spyct-svm	satellite_image	100	1	12.2	0.013026118278503	0.599329619674409
1-spyct-svm	satellite_image	250	1	24	0.024003720283508	0.648886302783446
1-spyct-svm	satellite_image	500	1	44.2	0.055409693717957	0.669737942169317
1-ssl-spyct-svm	satellite_image	25	0.675	22.8	2.87111053466797	0.497097259504264
1-ssl-spyct-svm	satellite_image	50	0.5	48.6	3.91476120948791	0.618484322473296
1-ssl-spyct-svm	satellite_image	100	0.575	75.4	5.09269590377808	0.659944773201794
1-ssl-spyct-svm	satellite_image	250	0.2	330	7.00605816841126	0.668427832730274
1-ssl-spyct-svm	satellite_image	500	0.075	729.6	7.84930949211121	0.750487068619285
1-spyct-grad	satellite_image	25	1	14.6	0.015683650970459	0.442497005722516
1-spyct-grad	satellite_image	50	1	15.4	0.013329839706421	0.613920149961962
1-spyct-grad	satellite_image	100	1	24.4	0.016871237754822	0.661097677328615
1-spyct-grad	satellite_image	250	1	41.4	0.032770538330078	0.741334110949271
1-spyct-grad	satellite_image	500	1	80	0.036253452301025	0.74502213482104
1-ssl-spyct-grad	satellite_image	25	0.55	20.4	2.67623474597931	0.445397587524027
1-ssl-spyct-grad	satellite_image	50	0.6	32.8	2.97456793785095	0.610631974626888
1-ssl-spyct-grad	satellite_image	100	0.475	74	5.59061315059662	0.65349487009671
1-ssl-spyct-grad	satellite_image	250	0.75	78.8	3.91705369949341	0.734108427973948
1-ssl-spyct-grad	satellite_image	500	0.675	227.6	5.75389986038208	0.726963447108677
50-pct	atp1d	25	1	491.7	1.30573785305023	0.674382685178367
50-pct	atp1d	50	1	985	2.06393327713013	0.750261826750261
50-pct	atp1d	100	1	1946.2	3.78702540397644	0.784760504189978
50-pct	atp1d	250	1	4746.5	6.78274443149567	0.841934009104367
50-ssl-pct	atp1d	25	0.425	720.8	605.45415186882	0.678129297903065
50-ssl-pct	atp1d	50	0.925	1039.8	781.953831338882	0.754485075145438
50-ssl-pct	atp1d	100	0.775	2127.3	968.335251951218	0.765797485287094
50-ssl-pct	atp1d	250	0.875	4840.8	1128.93494560719	0.832482725187075
1-pct	atp1d	25	1	3	0.733762454986572	0.583942184918386
1-pct	atp1d	50	1	3.5	0.788779878616333	0.569211233979555
1-pct	atp1d	100	1	5.7	0.795948004722595	0.575573227786869
1-pct	atp1d	250	1	13.1	0.98921856880188	0.677872082643063
1-ssl-pct	atp1d	25	0.725	6	24.0634037017822	0.516444190333978
1-ssl-pct	atp1d	50	0.675	7.4	31.990570640564	0.55976670203953
1-ssl-pct	atp1d	100	0.65	8.5	38.7964997768402	0.609078122130423
1-ssl-pct	atp1d	250	0.9	12.3	44.6402661323547	0.663009622354194
50-pct	enb	25	1	481.7	2.07861285209656	0.853023743074225
50-pct	enb	50	1	966.1	2.06326961517334	0.928550540298919
50-pct	enb	100	1	1913.8	2.19531669616699	0.950601843134177
50-pct	enb	250	1	4704.4	2.95947730541229	0.971869966079312
50-pct	enb	500	1	9257	3.20840992927551	0.97607421396775
50-ssl-pct	enb	25	0.25	630.7	5.64722907543182	0.901033042350031
50-ssl-pct	enb	50	0.625	1248.5	5.89949309825897	0.92235172492026
50-ssl-pct	enb	100	0.975	1962	5.97900686264038	0.949184166613867
50-ssl-pct	enb	250	1	4704.4	6.16410748958588	0.971869966079312
50-ssl-pct	enb	500	1	9257	6.49109716415405	0.97607421396775
1-pct	enb	25	1	2.8	0.911130881309509	0.843169592621339
1-pct	enb	50	1	4.4	0.942382740974426	0.885345729370863
1-pct	enb	100	1	11.2	0.967817306518555	0.916257194093287
1-pct	enb	250	1	24.8	1.07903971672058	0.964220541886102
1-pct	enb	500	1	36	1.24615213871002	0.976685006168701
1-ssl-pct	enb	25	0.275	11.9	1.17952334880829	0.795233952921072
1-ssl-pct	enb	50	0.65	15.4	1.33831923007965	0.868248618755483
1-ssl-pct	enb	100	0.875	19.3	1.41097974777222	0.835924696737463
1-ssl-pct	enb	250	1	24.8	1.47479722499847	0.964220541886102
1-ssl-pct	enb	500	1	36	1.53327596187592	0.976685006168701
50-pct	oes97	25	1	494.9	3.29453458786011	0.00367261364535
50-pct	oes97	50	1	991	4.54425370693207	0.242562656771828
50-pct	oes97	100	1	1968.7	5.80404899120331	0.528621931009107
50-pct	oes97	250	1	4895.3	10.4991756677628	0.44904301161531
50-ssl-pct	oes97	25	0.175	830.4	450.966345763207	0.423417283774887
50-ssl-pct	oes97	50	0.325	1369.1	667.191369605064	0.511189250088844
50-ssl-pct	oes97	100	0.4	2286.8	811.939383673668	0.585447040860953
50-ssl-pct	oes97	250	0.575	5163.1	954.994605445862	0.436081872410804
1-pct	oes97	25	1	2.3	1.18388757705688	-0.579639632285866
1-pct	oes97	50	1	2.9	1.35251231193542	-0.088774934947013
1-pct	oes97	100	1	3.2	1.64476182460785	0.486156549703935
1-pct	oes97	250	1	4.7	2.35482378005981	0.411803262539929
1-ssl-pct	oes97	25	0.5	7	17.1411315441132	-0.571972990475811
1-ssl-pct	oes97	50	0.55	8.6	22.3320420265198	0.341539437508498
1-ssl-pct	oes97	100	0.425	4.9	29.2270542621612	0.451684771844888
1-ssl-pct	oes97	250	0.5	4.8	35.6243805170059	0.392308023507441
50-pct	rf2	25	1	480.4	2.41800158023834	0.580161048222862
50-pct	rf2	50	1	974.8	3.34354333877563	0.70569683730522
50-pct	rf2	100	1	1948.4	4.80084471702576	0.796780374784514
50-pct	rf2	250	1	4851	9.3026490688324	0.866995387549111
50-pct	rf2	500	1	9644.9	16.7505051374435	0.914946027941025
50-ssl-pct	rf2	25	0.525	801.6	10147.6003595591	0.606632989215943
50-ssl-pct	rf2	50	0.575	1486.6	14116.6900231123	0.746631832065315
50-ssl-pct	rf2	100	0.9	2271.5	17210.0016275644	0.803151255424853
50-ssl-pct	rf2	250	0.825	6656.2	29285.8239004374	0.863641611837746
50-ssl-pct	rf2	500	0.975	10127.8	35765.5874303579	0.914062297935962
1-pct	rf2	25	1	1.9	0.96758987903595	0.218274286324733
1-pct	rf2	50	1	5.6	1.03337633609772	0.457273554890612
1-pct	rf2	100	1	8.6	1.16226725578308	0.594274477913778
1-pct	rf2	250	1	24	1.45218555927277	0.752773201148647
1-pct	rf2	500	1	51.6	1.89951188564301	0.834348570656046
1-ssl-pct	rf2	25	0.55	11.7	302.373965501785	0.28490693615438
1-ssl-pct	rf2	50	0.55	27.4	426.527410745621	0.46686905641106
1-ssl-pct	rf2	100	0.75	35.9	528.951617407799	0.563368787457366
1-ssl-pct	rf2	250	0.875	67.1	699.617215418816	0.732754165792897
1-ssl-pct	rf2	500	1	51.6	803.766931319237	0.834348570656046
50-pct	scm1d	25	1	491	1.90481350421906	0.385497695626164
50-pct	scm1d	50	1	990.5	2.89023914337158	0.544982137880572
50-pct	scm1d	100	1	1965.8	4.22347393035889	0.627996948104075
50-pct	scm1d	250	1	4891.4	9.21236066818237	0.716459993566644
50-pct	scm1d	500	1	9743.9	18.8583356142044	0.763037687338708
50-ssl-pct	scm1d	25	0.3	794.4	18427.9949055672	0.393072884093802
50-ssl-pct	scm1d	50	0.675	1218.6	29819.5153049707	0.546296588758596
50-ssl-pct	scm1d	100	0.85	2180.8	38933.0736331701	0.629258364402602
50-ssl-pct	scm1d	250	0.9	5246.8	47095.4343352795	0.71509761659186
50-ssl-pct	scm1d	500	0.85	10837.2	60272.4240908861	0.765870148185493
1-pct	scm1d	25	1	2.1	0.897335457801819	0.20760038406171
1-pct	scm1d	50	1	2.7	0.936318874359131	0.272644252659089
1-pct	scm1d	100	1	3.9	1.093812251091	0.373868993349003
1-pct	scm1d	250	1	8.8	1.3629786491394	0.514452764999145
1-pct	scm1d	500	1	17.3	1.88902111053467	0.573730363686516
1-ssl-pct	scm1d	25	0.5	12.6	556.519930434227	-0.428775506072838
1-ssl-pct	scm1d	50	0.725	15.7	757.645515203476	0.183724965429727
1-ssl-pct	scm1d	100	0.775	27.3	975.020219707489	0.303356498119984
1-ssl-pct	scm1d	250	0.85	56.1	1245.86300683022	0.487460041989875
1-ssl-pct	scm1d	500	0.975	39.7	1467.84737091064	0.567036715639768
50-pct	bibtex	25	1	497.2	11.9383387565613	0.130146975084377
50-pct	bibtex	50	1	967.4	21.3827523946762	0.173769190524711
50-pct	bibtex	100	1	1915	37.8339688777924	0.22561625590654
50-pct	bibtex	250	1	4670.1	93.7321971893311	0.297350168187848
50-pct	bibtex	500	1	9255.3	184.267133975029	0.348036941780739
50-ssl-pct	bibtex	25	0.975	523.6	9038.66741960049	0.115720426812867
50-ssl-pct	bibtex	50	0.925	1126.1	13893.9436465263	0.153537631678033
50-ssl-pct	bibtex	100	0.925	2231.4	25249.5788528204	0.193281554968008
50-ssl-pct	bibtex	250	0.925	5435.5	41766.5759990931	0.238594283394577
50-ssl-pct	bibtex	500	0.85	11527	61441.9068810225	0.273836838965279
1-pct	bibtex	25	1	1	2.02330858707428	0.072160959125808
1-pct	bibtex	50	1	1	2.33577542304993	0.092327957463034
1-pct	bibtex	100	1	1	2.7289069890976	0.111986721232581
1-pct	bibtex	250	1	1	4.32245616912842	0.125970212762325
1-pct	bibtex	500	1	1	6.41172087192535	0.13090002518438
1-ssl-pct	bibtex	25	0.775	1	375.152081084251	0.072160959125808
1-ssl-pct	bibtex	50	0.85	1	478.759784889221	0.092327957463034
1-ssl-pct	bibtex	100	0.75	1	705.636868333817	0.111986721232581
1-ssl-pct	bibtex	250	0.825	1	984.721510601044	0.125970212762325
1-ssl-pct	bibtex	500	0.75	1	1396.14648656845	0.13090002518438
50-pct	birds	25	1	358.7	2.7016184091568	0.666907794849557
50-pct	birds	50	1	616.2	4.64448466300964	0.690699461053493
50-pct	birds	100	1	1210.2	9.37083461284638	0.745189160367632
50-pct	birds	250	1	2772.8	25.6522507429123	0.787362803395822
50-pct	birds	500	1	5045.3	56.0121337652206	0.820894683219788
50-ssl-pct	birds	25	0.7	569.4	653.7178637743	0.669006020043881
50-ssl-pct	birds	50	0.575	1171.9	910.426811647415	0.685148147273594
50-ssl-pct	birds	100	0.7	1775.4	1157.25661501884	0.727622837273414
50-ssl-pct	birds	250	0.725	3516	1453.26387937069	0.776708721569666
50-ssl-pct	birds	500	0.9	5519.3	1640.47969162464	0.813862396863326
1-pct	birds	25	1	1	0.782838988304138	0.613757032039247
1-pct	birds	50	1	1	0.89518187046051	0.638365258632421
1-pct	birds	100	1	1	1.12504489421844	0.651206987383397
1-pct	birds	250	1	1	1.77297978401184	0.662052570092212
1-pct	birds	500	1	1	2.9159857749939	0.668827866424744
1-ssl-pct	birds	25	0.4	12.4	21.7360952377319	0.648847160218254
1-ssl-pct	birds	50	0.15	34.2	31.1073550462723	0.648047456883395
1-ssl-pct	birds	100	0.025	64.8	39.0080606937408	0.646475614952178
1-ssl-pct	birds	250	0.125	114.4	49.5238229751587	0.647343875597782
1-ssl-pct	birds	500	0.75	138.4	49.4876637458801	0.645914669025997
50-pct	bookmarks	25	1	481	27.1712015390396	0.137665089656487
50-pct	bookmarks	50	1	939.2	42.1293266773224	0.175689485792956
50-pct	bookmarks	100	1	1799.6	112.663188195229	0.204456186762967
50-pct	bookmarks	250	1	4205.8	231.475841164589	0.23926378468754
50-pct	bookmarks	500	1	8121.5	636.646093201637	0.263006731595363
50-ssl-pct	bookmarks	25	0.975	504.1	103562.559014606	0.136959462036882
50-ssl-pct	bookmarks	50	1	960.2	140845.015279818	0.167855356809354
50-ssl-pct	bookmarks	100	1	1855.4	175326.92259078	0.197778405992794
50-ssl-pct	bookmarks	250	1	4391.8	257225.439613748	0.226365761090023
50-ssl-pct	bookmarks	500	1	8530.2	338089.543061042	0.245483013218253
1-pct	bookmarks	25	1	1	18.3530314207077	0.056370951783881
1-pct	bookmarks	50	1	1	17.7286697387695	0.093248716452576
1-pct	bookmarks	100	1	1	34.8963173627853	0.101078410608459
1-pct	bookmarks	250	1	1	14.205336856842	0.129848499790034
1-pct	bookmarks	500	1	1	17.6228973150253	0.144861034479447
1-ssl-pct	bookmarks	25	0.85	1	7041.19156758785	0.056370951783881
1-ssl-pct	bookmarks	50	0.825	1	6778.60399942398	0.093248716452576
1-ssl-pct	bookmarks	100	0.875	1	10368.3326401472	0.101078410608459
1-ssl-pct	bookmarks	250	0.85	1	13131.1231712341	0.129848499790034
1-ssl-pct	bookmarks	500	0.775	1	15227.8720544338	0.144861034479447
50-pct	delicious	25	1	475.7	35.0433212041855	0.156078183942306
50-pct	delicious	50	1	938.3	51.523396897316	0.187281336429285
50-pct	delicious	100	1	1861	73.9345190286636	0.21348952324869
50-pct	delicious	250	1	4502.7	254.1611515522	0.23729095521878
50-pct	delicious	500	1	8869.7	632.432821655273	0.263016931266912
50-ssl-pct	delicious	25	1	471.5	3494.04132018089	0.158399958841465
50-ssl-pct	delicious	50	1	933.4	4600.05620045662	0.186935201453794
50-ssl-pct	delicious	100	1	1850.6	6147.88462417126	0.213638923387853
50-ssl-pct	delicious	250	1	4500.8	8237.08733935356	0.23644148491366
50-ssl-pct	delicious	500	1	8890.5	13216.8786521673	0.259506201706571
1-pct	delicious	25	1	1	23.8260554075241	0.14960460667759
1-pct	delicious	50	1	1	10.5536005735397	0.172751746871334
1-pct	delicious	100	1	1	10.4705143690109	0.187348603912844
1-pct	delicious	250	1	1	27.5338020324707	0.19852479612669
1-pct	delicious	500	1	1	35.112145113945	0.20281082383105
1-ssl-pct	delicious	25	0.925	1	145.977510023117	0.14960460667759
1-ssl-pct	delicious	50	0.95	1	243.041399931908	0.172751746871334
1-ssl-pct	delicious	100	0.975	1	217.602057647705	0.187348603912844
1-ssl-pct	delicious	250	1	1	394.094418501854	0.19852479612669
1-ssl-pct	delicious	500	1	1	538.59152636528	0.20281082383105
50-pct	scene	25	1	293.8	2.22484438419342	0.573065223029046
50-pct	scene	50	1	462.2	3.63999276161194	0.722918121830337
50-pct	scene	100	1	718.2	6.45889985561371	0.778158742508068
50-pct	scene	250	1	1571	18.1217820882797	0.816274550484094
50-pct	scene	500	1	2896.1	42.5950617790222	0.844120922660212
50-ssl-pct	scene	25	0.55	460.5	3388.22320148945	0.643793943061319
50-ssl-pct	scene	50	0.475	890.7	4985.43793148994	0.741420715191332
50-ssl-pct	scene	100	0.425	1576.1	6117.97727711201	0.785707987551867
50-ssl-pct	scene	250	0.7	2236.1	7637.17981963158	0.816268873905025
50-ssl-pct	scene	500	0.775	3561.9	9367.49042885304	0.840921939834025
1-pct	scene	25	1	1.4	0.809172344207764	0.418673913669895
1-pct	scene	50	1	4.3	0.91516580581665	0.538712972568004
1-pct	scene	100	1	7.2	1.1398380279541	0.64562341516828
1-pct	scene	250	1	12.1	1.60569367408752	0.693330653526971
1-pct	scene	500	1	22.4	2.55748236179352	0.715291508183495
1-ssl-pct	scene	25	0.7	8.7	158.410477948189	0.707640329644997
1-ssl-pct	scene	50	0.45	19.7	175.517317891121	0.695004322268325
1-ssl-pct	scene	100	0.475	34.3	190.627244472504	0.695829587367449
1-ssl-pct	scene	250	0.5	75.9	261.974692463875	0.686133586906407
1-ssl-pct	scene	500	0.5	122.2	270.766508936882	0.691255763024434
50-pct	diatoms	25	1	517	5.60942354202271	0.11800442071085
50-pct	diatoms	50	1	1001.6	11.8514943361282	0.178632149036171
50-pct	diatoms	100	1	1919.6	26.6999113798141	0.236677802811105
50-pct	diatoms	250	1	4528.7	73.2232127189636	0.345464144968066
50-pct	diatoms	500	1	8485.1	193.918489718437	0.443469454333409
50-ssl-pct	diatoms	25	0.925	669.2	3144.3199788332	0.097061104670065
50-ssl-pct	diatoms	50	0.825	1487.7	4041.88682613373	0.132012180068668
50-ssl-pct	diatoms	100	0.95	2240.2	4902.85438978672	0.184004958457337
50-ssl-pct	diatoms	250	0.85	6676	6982.17984418869	0.289889051297834
50-ssl-pct	diatoms	500	0.75	14044.3	8853.10807414055	0.391982544887028
1-pct	diatoms	25	1	10.9	1.23916313648224	0.041228195248308
1-pct	diatoms	50	1	21.7	1.45782499313355	0.068284674493408
1-pct	diatoms	100	1	43.6	1.85187685489655	0.087410673499735
1-pct	diatoms	250	1	105.2	3.38685388565063	0.137276658123792
1-pct	diatoms	500	1	199.8	6.11513736248016	0.181582123035968
1-ssl-pct	diatoms	25	0.85	15.4	139.874976944923	0.042606290106708
1-ssl-pct	diatoms	50	0.825	25.2	130.677866196632	0.056326524423938
1-ssl-pct	diatoms	100	0.875	49.6	250.542954564095	0.083587760480154
1-ssl-pct	diatoms	250	0.6	132.7	290.394580626488	0.129283604759229
1-ssl-pct	diatoms	500	0.475	265.9	261.305338215828	0.177630292239573
50-pct	enron	25	1	473.9	2.40746846199036	0.756097542462536
50-pct	enron	50	1	950.5	2.83224229812622	0.769545757636841
50-pct	enron	100	1	1873.5	4.28655977249146	0.814265549076177
50-pct	enron	250	1	4474.7	9.78563363552093	0.82864726547147
50-pct	enron	500	1	8786.1	31.2920771837234	0.837350644494122
50-ssl-pct	enron	25	0.9	1132.1	800.886517000198	0.748935466300992
50-ssl-pct	enron	50	0.85	3725.3	1389.02630581856	0.76662009494464
50-ssl-pct	enron	100	0.8	7677.1	1901.8437981844	0.811377703245806
50-ssl-pct	enron	250	0.975	5855.3	2285.73561179638	0.827087602604767
50-ssl-pct	enron	500	1	9783.1	2634.94984788895	0.836511022454576
1-pct	enron	25	1	10.7	0.865443921089172	0.501896838881076
1-pct	enron	50	1	21.3	0.979609298706055	0.511517501474809
1-pct	enron	100	1	42.3	1.07588610649109	0.559087419717903
1-pct	enron	250	1	102.8	1.29186162948608	0.573480947283628
1-pct	enron	500	1	205	1.9104644536972	0.595991649037402
1-ssl-pct	enron	25	0.55	33.5	26.5290644884109	0.542735322482646
1-ssl-pct	enron	50	0.375	77.1	40.6573401927948	0.586596391122328
1-ssl-pct	enron	100	0.225	164.6	54.3470588445664	0.633583287889603
1-ssl-pct	enron	250	0.125	306	68.02612221241	0.638833881335865
1-ssl-pct	enron	500	0.025	415.1	74.9934025287628	0.632092893855058
50-pct	imclef07d	25	1	387.4	1.72097404003143	0.686833059550207
50-pct	imclef07d	50	1	640	1.82653479576111	0.716240501052326
50-pct	imclef07d	100	1	1164.6	2.19081635475159	0.73554792820067
50-pct	imclef07d	250	1	2598.1	3.1873039484024	0.773174975253257
50-pct	imclef07d	500	1	4790.7	4.44506969451904	0.807067028390363
50-ssl-pct	imclef07d	25	0.9	583.6	239.739427351952	0.688944621123429
50-ssl-pct	imclef07d	50	0.9	1069.8	318.385521793365	0.71550916637624
50-ssl-pct	imclef07d	100	0.875	2185.9	403.991957807541	0.731606493588239
50-ssl-pct	imclef07d	250	0.85	5442.5	518.500443172455	0.766504770859967
50-ssl-pct	imclef07d	500	0.8	11112.7	627.655588126183	0.801386327372006
1-pct	imclef07d	25	1	9.4	0.893267393112183	0.423733669538368
1-pct	imclef07d	50	1	15.3	0.936572432518005	0.455288537627451
1-pct	imclef07d	100	1	29.4	0.948947310447693	0.489612705141085
1-pct	imclef07d	250	1	65.8	1.04617309570313	0.524246341466862
1-pct	imclef07d	500	1	123	1.21133713722229	0.565556436926783
1-ssl-pct	imclef07d	25	0.825	11.3	13.2816988229752	0.46716596263608
1-ssl-pct	imclef07d	50	0.775	22.4	17.1067021131515	0.492202786483081
1-ssl-pct	imclef07d	100	0.55	46.6	19.6658846855164	0.530626244037673
1-ssl-pct	imclef07d	250	0.4	112.5	23.6238366365433	0.571932486769221
1-ssl-pct	imclef07d	500	0.375	227	27.2704792261124	0.605818634450705
50-pct	ara_interpro_GO	25	1	459.8	8.91725764274597	0.617192515766757
50-pct	ara_interpro_GO	50	1	863.2	12.743315911293	0.648928055216291
50-pct	ara_interpro_GO	100	1	1561.9	19.9215964794159	0.680757464915794
50-pct	ara_interpro_GO	250	1	3360.8	34.9394480466843	0.71397857610816
50-pct	ara_interpro_GO	500	1	5656.3	59.2212068080902	0.733652783734944
50-ssl-pct	ara_interpro_GO	25	0.9	739.5	13640.0804110527	0.611977841987161
50-ssl-pct	ara_interpro_GO	50	0.925	1240.3	19682.1872966766	0.639840452479021
50-ssl-pct	ara_interpro_GO	100	0.975	1793.6	28180.6936778545	0.676568206957524
50-ssl-pct	ara_interpro_GO	250	1	3514.9	45546.459516263	0.711164953014154
50-ssl-pct	ara_interpro_GO	500	1	6028.8	62760.2925508022	0.727859771934159
1-pct	ara_interpro_GO	25	1	10.1	2.67287085056305	0.457596128013186
1-pct	ara_interpro_GO	50	1	18.9	2.81443994045258	0.482516773226493
1-pct	ara_interpro_GO	100	1	35.1	3.19190163612366	0.520016378211265
1-pct	ara_interpro_GO	250	1	75.9	3.64796094894409	0.590262094978503
1-pct	ara_interpro_GO	500	1	124.4	4.39613330364227	0.633669720448014
1-ssl-pct	ara_interpro_GO	25	0.85	16.8	535.375496315956	0.439145726987993
1-ssl-pct	ara_interpro_GO	50	0.8	33.9	678.751707696915	0.481285080864855
1-ssl-pct	ara_interpro_GO	100	0.775	55.5	992.054253983498	0.528220139512771
1-ssl-pct	ara_interpro_GO	250	0.75	107.1	1426.08032317162	0.580236478938395
1-ssl-pct	ara_interpro_GO	500	1	124.4	1839.69775032997	0.633669720448014
50-pct	yeast_seq_FUN	25	1	492.7	4.02124819755554	0.302776144042875
50-pct	yeast_seq_FUN	50	1	980.8	7.17747640609741	0.326242827949608
50-pct	yeast_seq_FUN	100	1	1926.1	15.8930349111557	0.361386549699047
50-pct	yeast_seq_FUN	250	1	4655.7	45.0445657730103	0.406150438816214
50-pct	yeast_seq_FUN	500	1	9180.3	93.9531731843949	0.428257779201249
50-ssl-pct	yeast_seq_FUN	25	0.875	1703.4	20036.1113845587	0.297427315235316
50-ssl-pct	yeast_seq_FUN	50	0.875	3214	30298.280115509	0.326359177995075
50-ssl-pct	yeast_seq_FUN	100	0.875	6008.9	40634.0892739534	0.363851255095418
50-ssl-pct	yeast_seq_FUN	250	0.775	17879.1	57489.805740881	0.408844419116598
50-ssl-pct	yeast_seq_FUN	500	0.75	28816.6	67330.1699424744	0.428805476223636
1-pct	yeast_seq_FUN	25	1	10.6	1.29363467693329	0.124099359630863
1-pct	yeast_seq_FUN	50	1	21.8	1.48651478290558	0.122168187588562
1-pct	yeast_seq_FUN	100	1	42.5	1.82803528308868	0.142692713889188
1-pct	yeast_seq_FUN	250	1	105	2.61584198474884	0.170603735170608
1-pct	yeast_seq_FUN	500	1	207.8	4.47665026187897	0.186808459119615
1-ssl-pct	yeast_seq_FUN	25	0.6	32.8	376.200405240059	0.147443959973547
1-ssl-pct	yeast_seq_FUN	50	0.6	73.9	594.353286790848	0.173383241399852
1-ssl-pct	yeast_seq_FUN	100	0.4	145.6	812.594833493233	0.192311899206936
1-ssl-pct	yeast_seq_FUN	250	0.25	328.3	1168.37238514423	0.223246835906898
1-ssl-pct	yeast_seq_FUN	500	0.175	536.9	1369.85030183792	0.234870347087554
50-pct	bioresponse	25	1	138	2.74963984489441	0.611014732212553
50-pct	bioresponse	50	1	229.6	3.37818169593811	0.670355895650303
50-pct	bioresponse	100	1	401.6	4.84935734272003	0.702663642778371
50-pct	bioresponse	250	1	884.9	19.6100733041763	0.734129626874827
50-pct	bioresponse	500	1	1689	23.7316382408142	0.750299104764588
50-ssl-pct	bioresponse	25	0.65	451.9	19897.8928474426	0.614396794106214
50-ssl-pct	bioresponse	50	0.65	683.7	28433.2282301664	0.601723464789193
50-ssl-pct	bioresponse	100	0.775	885.3	33132.906162262	0.681850318299304
50-ssl-pct	bioresponse	250	0.9	1161.9	38827.3424567223	0.717318436093954
50-ssl-pct	bioresponse	500	0.9	2063.6	43276.8689822435	0.747742967373438
1-pct	bioresponse	25	1	3.3	1.34685661792755	0.574905056687834
1-pct	bioresponse	50	1	5.8	1.23946342468262	0.658432437089283
1-pct	bioresponse	100	1	9.8	1.31386198997498	0.656431581841193
1-pct	bioresponse	250	1	22.7	1.74267001152039	0.670950168241782
1-pct	bioresponse	500	1	43.1	2.40620212554932	0.679204372648224
1-ssl-pct	bioresponse	25	0.575	10.2	643.487556505203	0.575063624947374
1-ssl-pct	bioresponse	50	0.625	15.5	847.192315173149	0.625780631963396
1-ssl-pct	bioresponse	100	0.6	27.9	991.62022793293	0.629867391734004
1-ssl-pct	bioresponse	250	0.625	55.5	1254.92746315002	0.655592471599231
1-ssl-pct	bioresponse	500	0.925	54.1	1372.47262532711	0.682272855957705
50-pct	mushroom	25	1	105	1.19774224758148	0.919104148780531
50-pct	mushroom	50	1	107.9	1.2090681552887	0.976487359506223
50-pct	mushroom	100	1	108.8	1.22373077869415	0.985295504590192
50-pct	mushroom	250	1	156.8	1.4087094783783	0.990654019680407
50-pct	mushroom	500	1	215.2	1.38579969406128	0.994714046253251
50-ssl-pct	mushroom	25	0.8	182.6	37.506346821785	0.932107627588197
50-ssl-pct	mushroom	50	0.8	295.7	49.0984233140946	0.967251265668163
50-ssl-pct	mushroom	100	0.825	402.9	62.3601217985153	0.977284504217904
50-ssl-pct	mushroom	250	0.85	557.9	84.5439344167709	0.989300993926669
50-ssl-pct	mushroom	500	0.8	711.9	111.914973211288	0.994201306781399
1-pct	mushroom	25	1	2	0.703652906417847	0.92440889525055
1-pct	mushroom	50	1	2.1	0.699989032745361	0.976487359506223
1-pct	mushroom	100	1	2.1	0.696144962310791	0.985295504590192
1-pct	mushroom	250	1	3.2	0.670222973823547	0.991482400889009
1-pct	mushroom	500	1	4.4	0.733110523223877	0.994353546170709
1-ssl-pct	mushroom	25	0.775	2.4	3.00379433631897	0.911594532036552
1-ssl-pct	mushroom	50	0.875	3	3.19455354213715	0.947505540153762
1-ssl-pct	mushroom	100	0.775	5.2	3.7060996055603	0.963801717960902
1-ssl-pct	mushroom	250	0.825	7.7	4.20074770450592	0.981746586084847
1-ssl-pct	mushroom	500	0.825	10.6	4.75500133037567	0.989864107200346
50-pct	phoneme	25	1	166.4	1.16679034233093	0.760283437392054
50-pct	phoneme	50	1	274.2	1.18005836009979	0.788183115770042
50-pct	phoneme	100	1	508.3	1.22823688983917	0.795225996925472
50-pct	phoneme	250	1	1070.7	1.39742600917816	0.825688859874132
50-pct	phoneme	500	1	1969.4	1.61031486988068	0.836281949348708
50-ssl-pct	phoneme	25	0.75	278.2	17.759135055542	0.765550693150857
50-ssl-pct	phoneme	50	0.55	555.6	21.7059359550476	0.779520856217854
50-ssl-pct	phoneme	100	0.625	908.4	25.3756172180176	0.786462460983856
50-ssl-pct	phoneme	250	0.625	1792.6	30.0026391744614	0.817868118386295
50-ssl-pct	phoneme	500	0.575	3167.9	34.049597287178	0.827798883835114
1-pct	phoneme	25	1	3.9	0.659039258956909	0.733774747104882
1-pct	phoneme	50	1	6.3	0.696903681755066	0.756069319250253
1-pct	phoneme	100	1	10.7	0.730662441253662	0.771997205509632
1-pct	phoneme	250	1	21	0.761322617530823	0.790974650449247
1-pct	phoneme	500	1	40.9	0.778930044174194	0.807284049424322
1-ssl-pct	phoneme	25	0.775	6.7	2.07648615837097	0.725306781471744
1-ssl-pct	phoneme	50	0.575	12.1	2.19785227775574	0.761834577350678
1-ssl-pct	phoneme	100	0.55	22.8	2.36289486885071	0.759007956494599
1-ssl-pct	phoneme	250	0.65	39.8	2.50122673511505	0.798054513507968
1-ssl-pct	phoneme	500	0.4	90.4	2.66305792331696	0.802756423742097
50-pct	spambase	25	1	130.9	1.32261023521423	0.733257064106632
50-pct	spambase	50	1	210.4	1.31733739376068	0.784140946319179
50-pct	spambase	100	1	364.5	1.54315948486328	0.820094249307611
50-pct	spambase	250	1	725	2.06216239929199	0.867948262893856
50-pct	spambase	500	1	1285.4	2.89235820770264	0.888822107380683
50-ssl-pct	spambase	25	0.4	1109.8	237.981364393234	0.715973793811031
50-ssl-pct	spambase	50	0.675	1176	312.037763357162	0.75161652938438
50-ssl-pct	spambase	100	0.75	1430.5	362.045838594437	0.807429033368208
50-ssl-pct	spambase	250	0.75	2045.1	413.341850447655	0.857506888289946
50-ssl-pct	spambase	500	0.75	2987.4	421.365888261795	0.886432675533668
1-pct	spambase	25	1	2.5	0.723241591453552	0.703119633354279
1-pct	spambase	50	1	4.2	0.754501175880432	0.752579740222938
1-pct	spambase	100	1	6.5	0.766014933586121	0.780741856435201
1-pct	spambase	250	1	12.5	0.824044895172119	0.814138183633598
1-pct	spambase	500	1	21.6	0.993917965888977	0.841697995638937
1-ssl-pct	spambase	25	0.8	12.3	11.1796759605408	0.688517181603214
1-ssl-pct	spambase	50	0.75	23.6	13.9776250600815	0.711729002373782
1-ssl-pct	spambase	100	0.625	45.3	16.1437289953232	0.748860866684495
1-ssl-pct	spambase	250	0.85	36.9	16.1852381467819	0.803490931335251
1-ssl-pct	spambase	500	0.675	83.8	16.2650163173676	0.813814590437891
50-pct	speeddating	25	1	102.2	1.65241231918335	0.652638160206448
50-pct	speeddating	50	1	136.1	1.80672013759613	0.656831034535051
50-pct	speeddating	100	1	206.5	2.22040677070618	0.717482954128575
50-pct	speeddating	250	1	245.2	2.90453746318817	0.922871117059189
50-pct	speeddating	500	1	157.7	3.29403564929962	1
50-ssl-pct	speeddating	25	0.925	123.8	1142.46141786575	0.676535745759105
50-ssl-pct	speeddating	50	0.875	189.9	1592.95771369934	0.654084471863203
50-ssl-pct	speeddating	100	0.525	709	2212.34411520958	0.697341267413525
50-ssl-pct	speeddating	250	0.725	372.1	3283.66582159996	0.988507909579287
50-ssl-pct	speeddating	500	0.775	211.8	4302.79471571446	1
1-pct	speeddating	25	1	2	0.889059829711914	0.541369248321839
1-pct	speeddating	50	1	2.7	0.914586138725281	0.569919761744597
1-pct	speeddating	100	1	3.8	0.954951691627502	0.915327594683393
1-pct	speeddating	250	1	3	1.0078028678894	1
1-pct	speeddating	500	1	3	1.09257380962372	1
1-ssl-pct	speeddating	25	0.75	4.1	41.4633432388306	0.655561410061536
1-ssl-pct	speeddating	50	0.55	8.7	54.563240146637	0.62282944600689
1-ssl-pct	speeddating	100	0.55	11.2	67.9717634439468	0.706556673069723
1-ssl-pct	speeddating	250	0.775	3	95.6563191175461	1
1-ssl-pct	speeddating	500	0.875	3	114.829587817192	1
50-pct	cardiotocography	25	1	252	1.17819011211395	0.318017850336389
50-pct	cardiotocography	50	1	344.3	1.30074636936188	0.491351716384428
50-pct	cardiotocography	100	1	457.7	1.48022983074188	0.749831758004199
50-pct	cardiotocography	250	1	589.4	1.77500646114349	0.902188860317597
50-pct	cardiotocography	500	1	662.3	2.22673642635345	0.963260845407167
50-ssl-pct	cardiotocography	25	0.725	386.5	28.0285236358643	0.562217343516971
50-ssl-pct	cardiotocography	50	0.6	558.7	37.4846839189529	0.74488487940892
50-ssl-pct	cardiotocography	100	0.575	714.9	47.3097138643265	0.935845849549539
50-ssl-pct	cardiotocography	250	0.55	842.1	57.167253112793	0.981261458151122
50-ssl-pct	cardiotocography	500	0.625	861.5	64.6547413349152	0.994233156928329
1-pct	cardiotocography	25	1	5.2	0.704857873916626	0.318338700274698
1-pct	cardiotocography	50	1	7.3	0.708462691307068	0.476632836777321
1-pct	cardiotocography	100	1	9.4	0.731844925880432	0.717368548363663
1-pct	cardiotocography	250	1	12.1	0.806158542633056	0.8668934463036
1-pct	cardiotocography	500	1	12.6	0.80896954536438	0.957540712134933
1-ssl-pct	cardiotocography	25	0.65	8.6	2.04376456737518	0.553825831867362
1-ssl-pct	cardiotocography	50	0.8	11.2	2.38668520450592	0.685383310510189
1-ssl-pct	cardiotocography	100	0.65	14.9	2.65733594894409	0.895431506050933
1-ssl-pct	cardiotocography	250	0.65	17.3	2.88005945682526	0.950934100132613
1-ssl-pct	cardiotocography	500	0.925	11.1	2.98145146369934	0.986937356608296
50-pct	gesture	25	1	248.9	1.30867311954498	0.275218275635055
50-pct	gesture	50	1	422.9	1.44552526473999	0.316804446287717
50-pct	gesture	100	1	793	1.77518179416656	0.338284729917709
50-pct	gesture	250	1	1886.5	2.71163098812103	0.368358553130515
50-pct	gesture	500	1	3729.6	4.3954526424408	0.405360336544054
50-ssl-pct	gesture	25	0.575	582.1	514.316544437408	0.269161453286927
50-ssl-pct	gesture	50	0.675	946.2	653.146482634544	0.303366846838982
50-ssl-pct	gesture	100	0.65	1909.7	775.138827204704	0.325691633337134
50-ssl-pct	gesture	250	0.875	2872.1	856.648015737534	0.35952850164455
50-ssl-pct	gesture	500	0.875	5377.2	945.490534901619	0.399214348461882
1-pct	gesture	25	1	5.9	0.801221585273743	0.266890623858252
1-pct	gesture	50	1	10.7	0.781765007972717	0.292442945349701
1-pct	gesture	100	1	19.4	0.829522180557251	0.322333658289331
1-pct	gesture	250	1	45.6	0.924544763565063	0.325518427375643
1-pct	gesture	500	1	93.2	1.0615608215332	0.358539480493937
1-ssl-pct	gesture	25	0.725	11.3	21.6190346002579	0.259754564043049
1-ssl-pct	gesture	50	0.425	26.2	26.7021755218506	0.269314674433715
1-ssl-pct	gesture	100	0.65	40.9	30.2864326953888	0.305181397150396
1-ssl-pct	gesture	250	0.75	82	33.9623902320862	0.326216203811206
1-ssl-pct	gesture	500	0.475	206.5	38.3469109773636	0.328106297783405
50-pct	isolet	25	1	400.4	3.24217104911804	0.061501329151737
50-pct	isolet	50	1	725.4	5.7851090669632	0.158641278424218
50-pct	isolet	100	1	1093.8	12.2749554395676	0.35913776179959
50-pct	isolet	250	1	1619.1	33.4314173460007	0.678117973651337
50-pct	isolet	500	1	2314.8	70.6167865276337	0.799404207337457
50-ssl-pct	isolet	25	0.675	560.2	28434.6920368195	0.216371468178896
50-ssl-pct	isolet	50	0.4	1124.3	36163.9577355385	0.373675999802449
50-ssl-pct	isolet	100	0.425	1873.5	43343.2894282341	0.532737123336408
50-ssl-pct	isolet	250	0.35	3714.2	54134.797696352	0.668159376913677
50-ssl-pct	isolet	500	0.9	2742.3	57148.3573678017	0.803569102072157
1-pct	isolet	25	1	8.6	1.15883390903473	0.041698011747958
1-pct	isolet	50	1	15.7	1.33633990287781	0.141891259145123
1-pct	isolet	100	1	23.9	1.5787899017334	0.286981875599025
1-pct	isolet	250	1	35	2.46791305541992	0.536213271621243
1-pct	isolet	500	1	52	3.98900983333588	0.643537717370455
1-ssl-pct	isolet	25	0.625	12.5	931.686794424057	0.170872880785425
1-ssl-pct	isolet	50	0.375	25.5	1280.84513804913	0.313435746726219
1-ssl-pct	isolet	100	0.675	37.1	1682.45680952072	0.482730019612002
1-ssl-pct	isolet	250	0.575	66.3	2177.36676363945	0.584435444905185
1-ssl-pct	isolet	500	0.65	91.1	2655.72036044598	0.651771341142148
50-pct	mfeat-pixel	25	1	358.6	1.60520966053009	0.352867648682787
50-pct	mfeat-pixel	50	1	496.4	1.96329214572906	0.637853963731093
50-pct	mfeat-pixel	100	1	646.6	2.55595564842224	0.790412716627896
50-pct	mfeat-pixel	250	1	1034.1	4.01759090423584	0.866260508435025
50-pct	mfeat-pixel	500	1	1657.7	6.29312868118286	0.891884938520376
50-ssl-pct	mfeat-pixel	25	0.45	480.9	489.281057167053	0.646792166225015
50-ssl-pct	mfeat-pixel	50	0.475	718.9	656.186346054077	0.759717347188067
50-ssl-pct	mfeat-pixel	100	0.35	1117.2	852.553434062004	0.846917212626537
50-ssl-pct	mfeat-pixel	250	0.35	1918.8	1106.56189801693	0.881780252030297
50-ssl-pct	mfeat-pixel	500	0.75	2092.6	1266.17441956997	0.91430430663995
1-pct	mfeat-pixel	25	1	9	0.777812671661377	0.263991432401477
1-pct	mfeat-pixel	50	1	10.3	0.812316656112671	0.512470514009985
1-pct	mfeat-pixel	100	1	13.5	0.851445817947388	0.675093923632319
1-pct	mfeat-pixel	250	1	22.7	0.968413829803467	0.756634823367691
1-pct	mfeat-pixel	500	1	35.5	1.17008609771729	0.80797186596657
1-ssl-pct	mfeat-pixel	25	0.675	10.9	18.5531169652939	0.598718562151817
1-ssl-pct	mfeat-pixel	50	0.475	15.6	23.8751210451126	0.692040346463116
1-ssl-pct	mfeat-pixel	100	0.45	23.6	28.5916735649109	0.745605909966654
1-ssl-pct	mfeat-pixel	250	0.175	47.7	36.641623044014	0.806963608150159
1-ssl-pct	mfeat-pixel	500	0.325	71.6	42.1806544303894	0.820170022426844
50-pct	plants-texture	25	1	426.2	1.49356215000153	0.018151260550392
50-pct	plants-texture	50	1	857.8	1.82866592407227	0.053407921953828
50-pct	plants-texture	100	1	1642.6	2.95761466026306	0.128186074626002
50-pct	plants-texture	250	1	3625.6	5.50005481243134	0.317566083864098
50-pct	plants-texture	500	1	5990.7	9.87564210891724	0.505853962994887
50-ssl-pct	plants-texture	25	0.925	532.3	65.9224828004837	0.036338673795751
50-ssl-pct	plants-texture	50	0.8	1085.5	99.9652599096298	0.08146785596182
50-ssl-pct	plants-texture	100	0.3	2526.9	137.443607497215	0.179561665842215
50-ssl-pct	plants-texture	250	0.15	5633.1	197.333921527863	0.368593471754818
50-ssl-pct	plants-texture	500	0.25	8957.8	247.269202208519	0.521874551894215
1-pct	plants-texture	25	1	9	0.823637223243713	0.00917717160892
1-pct	plants-texture	50	1	17.6	0.876146101951599	0.019836826240741
1-pct	plants-texture	100	1	37.2	0.938064241409302	0.058445766754023
1-pct	plants-texture	250	1	83.7	1.11981234550476	0.173431812534867
1-pct	plants-texture	500	1	135.3	1.32691996097565	0.259330032695308
1-ssl-pct	plants-texture	25	0.825	11.9	3.26989014148712	0.013599677759515
1-ssl-pct	plants-texture	50	0.8	23.7	4.29585425853729	0.033098254295223
1-ssl-pct	plants-texture	100	0.575	46.7	5.29135856628418	0.081848411932782
1-ssl-pct	plants-texture	250	0.4	112	7.48581855297089	0.207364198038886
1-ssl-pct	plants-texture	500	0.65	174.8	8.67201120853424	0.281023501693142
50-pct	cpmp-2015	25	1	454.2	1.2433203458786	-0.088615429629793
50-pct	cpmp-2015	50	1	882.4	1.33410310745239	-0.018773077710874
50-pct	cpmp-2015	100	1	1712.4	1.50390474796295	0.118810277586177
50-pct	cpmp-2015	250	1	4159.9	1.82414734363556	0.206740546988338
50-pct	cpmp-2015	500	1	8123.5	2.45272793769836	0.258573090106497
50-ssl-pct	cpmp-2015	25	0.6	580.8	18.9898033618927	-0.130275911145878
50-ssl-pct	cpmp-2015	50	0.525	1187.5	24.5327010154724	-0.040201345044513
50-ssl-pct	cpmp-2015	100	0.825	2052.7	29.7929415941238	0.102432552113301
50-ssl-pct	cpmp-2015	250	0.7	5073.9	36.7643014669418	0.176170043914051
50-ssl-pct	cpmp-2015	500	0.725	9424.4	43.7916748523712	0.242799785932244
1-pct	cpmp-2015	25	1	2.9	0.713130068778992	-0.447516773792128
1-pct	cpmp-2015	50	1	3.5	0.722959113121033	-0.193156622163143
1-pct	cpmp-2015	100	1	6.5	0.731814122200012	-0.182986539659301
1-pct	cpmp-2015	250	1	5.2	0.850808477401733	0.094374759912256
1-pct	cpmp-2015	500	1	10.6	0.905299043655396	0.151686154594631
1-ssl-pct	cpmp-2015	25	0.5	12.5	1.77365400791168	-0.509219897183531
1-ssl-pct	cpmp-2015	50	0.25	24.9	2.01614754199982	-0.40971964957896
1-ssl-pct	cpmp-2015	100	0.45	48.3	2.17328214645386	-0.321050254596614
1-ssl-pct	cpmp-2015	250	0.4	117.3	2.39723887443542	-0.208791867402929
1-ssl-pct	cpmp-2015	500	0.425	223.3	2.58908362388611	-0.162114851283308
50-pct	pol	25	1	254	1.3273562669754	0.192996365223079
50-pct	pol	50	1	438.3	1.46854102611542	0.505056733901902
50-pct	pol	100	1	706.8	1.60272195339203	0.729969858859952
50-pct	pol	250	1	1420.7	2.00328884124756	0.841808435665915
50-pct	pol	500	1	2503.2	2.56291675567627	0.906845086791538
50-ssl-pct	pol	25	0.3	495.3	637.154917097092	0.284714062288421
50-ssl-pct	pol	50	0.275	760	563.369373869896	0.597419431072813
50-ssl-pct	pol	100	0.35	1087.3	289.816056132317	0.816909659452053
50-ssl-pct	pol	250	0.4	2375.1	345.92635178566	0.888862680988817
50-ssl-pct	pol	500	0.425	4173.2	415.311259269714	0.92808614919469
1-pct	pol	25	1	3.6	0.759368991851807	0.032287377802614
1-pct	pol	50	1	5.1	0.77159698009491	0.346307105215555
1-pct	pol	100	1	8.6	0.763118934631348	0.611242702427795
1-pct	pol	250	1	16.7	0.842247462272644	0.787275575306847
1-pct	pol	500	1	28.7	0.906339359283447	0.865578201732435
1-ssl-pct	pol	25	0.15	11.6	12.903703379631	0.110028267339254
1-ssl-pct	pol	50	0.45	14.4	14.5454706192017	0.463630889854871
1-ssl-pct	pol	100	0.325	28	16.4887538433075	0.674320401821157
1-ssl-pct	pol	250	0.7	43	18.4188636779785	0.81192475813954
1-ssl-pct	pol	500	0.55	86.8	20.3985854148865	0.8637975969785
50-pct	qsar-197	25	1	477.5	3.34348995685577	-0.068833204508456
50-pct	qsar-197	50	1	953.9	3.99802238941193	0.084353898653863
50-pct	qsar-197	100	1	1885.1	5.24647083282471	0.256379950070934
50-pct	qsar-197	250	1	4588.3	11.811461353302	0.397116010537853
50-pct	qsar-197	500	1	8928.7	24.0196249961853	0.51500826544149
50-ssl-pct	qsar-197	25	0.375	1170.9	1038.85953290463	-0.053990167232006
50-ssl-pct	qsar-197	50	0.375	2342	1621.95190997124	0.0916475389157
50-ssl-pct	qsar-197	100	0.3	3748.7	2258.7666415453	0.277706931770983
50-ssl-pct	qsar-197	250	0.175	7835.1	3057.20485076904	0.444932666334358
50-ssl-pct	qsar-197	500	0.325	11998.8	3461.17655200958	0.541375227370599
1-pct	qsar-197	25	1	2.6	0.89190092086792	-0.277475046826366
1-pct	qsar-197	50	1	4.6	1.02380464076996	-0.293544972725156
1-pct	qsar-197	100	1	7.1	1.16433084011078	-0.098465239038157
1-pct	qsar-197	250	1	14.8	1.53769624233246	0.057530440132601
1-pct	qsar-197	500	1	27.6	2.05203106403351	0.252385304843226
1-ssl-pct	qsar-197	25	0.8	5.1	30.956858086586	-0.358628841346744
1-ssl-pct	qsar-197	50	0.4	13.3	45.0443980932236	-0.271752208735556
1-ssl-pct	qsar-197	100	0.675	24	63.0709848165512	-0.173276806441909
1-ssl-pct	qsar-197	250	0.675	20.7	80.2025947570801	0.018500684834081
1-ssl-pct	qsar-197	500	0.925	30.7	98.4908207893372	0.262784574562375
50-pct	qsar-12261	25	1	436.2	2.27248282432556	-0.027269212752957
50-pct	qsar-12261	50	1	831.3	2.87327046394348	0.139163754587706
50-pct	qsar-12261	100	1	1705.4	3.70392589569092	0.238045680855927
50-pct	qsar-12261	250	1	4054.5	7.92011842727661	0.402272237138451
50-pct	qsar-12261	500	1	7964.5	14.9510241746902	0.468601418112937
50-ssl-pct	qsar-12261	25	0.325	1460.4	1268.68121147156	0.024233959574272
50-ssl-pct	qsar-12261	50	0.575	1720.7	1720.0163728714	0.150278780513305
50-ssl-pct	qsar-12261	100	0.175	4229.4	2346.36648757458	0.243756842872393
50-ssl-pct	qsar-12261	250	0.15	8442.9	3105.77396767139	0.452629000409343
50-ssl-pct	qsar-12261	500	0.1	13920	3667.69849998951	0.526296474664263
1-pct	qsar-12261	25	1	2.9	0.673671722412109	-0.210967910398628
1-pct	qsar-12261	50	1	3.5	0.742768955230713	-0.119850974809437
1-pct	qsar-12261	100	1	5.2	0.841645240783691	-0.014147961565671
1-pct	qsar-12261	250	1	11.5	1.09836776256561	0.131110643910355
1-pct	qsar-12261	500	1	25.8	1.58396074771881	0.216320613792179
1-ssl-pct	qsar-12261	25	0.575	10.6	36.5046935796738	-0.398440606064747
1-ssl-pct	qsar-12261	50	0.775	13.2	50.6120898246765	-0.372528660598476
1-ssl-pct	qsar-12261	100	0.875	8.7	64.9860335111618	-0.029539195935065
1-ssl-pct	qsar-12261	250	0.925	11.8	85.7135583639145	0.140164240711824
1-ssl-pct	qsar-12261	500	1	25.8	104.007029891014	0.216320613792179
50-pct	satellite_image	25	1	290.6	1.24397220611572	0.533132254303615
50-pct	satellite_image	50	1	377	1.31277256011963	0.680846254245725
50-pct	satellite_image	100	1	590.1	1.46359894275665	0.718740371164644
50-pct	satellite_image	250	1	1164.4	1.90225267410278	0.790906218103044
50-pct	satellite_image	500	1	2061.4	2.55831997394562	0.827432559923088
50-ssl-pct	satellite_image	25	0.5	337.5	101.096660900116	0.549980798202889
50-ssl-pct	satellite_image	50	0.1	691	140.54282245636	0.703754266123612
50-ssl-pct	satellite_image	100	0.325	902.8	177.074679040909	0.741069753914779
50-ssl-pct	satellite_image	250	0.275	2371.5	235.915099334717	0.811570554912324
50-ssl-pct	satellite_image	500	0.225	3929.5	281.624411559105	0.842684478201859
1-pct	satellite_image	25	1	5.4	0.70519232749939	0.320247523175195
1-pct	satellite_image	50	1	6.4	0.710549807548523	0.46793785346103
1-pct	satellite_image	100	1	10.8	0.762398600578308	0.540505284410051
1-pct	satellite_image	250	1	23.3	0.811880326271057	0.601366650546265
1-pct	satellite_image	500	1	35.1	0.88421151638031	0.686985071518968
1-ssl-pct	satellite_image	25	0.475	7.6	5.75748374462128	0.385289278959868
1-ssl-pct	satellite_image	50	0.325	12.2	7.03670876026154	0.51373048093091
1-ssl-pct	satellite_image	100	0.4	19.8	8.1962651014328	0.522018831754194
1-ssl-pct	satellite_image	250	0.475	38.6	10.3758070707321	0.623789815919012
1-ssl-pct	satellite_image	500	0.625	55.6	11.5723734378815	0.69247451824283
