# Supplementary material for: Semi-supervised oblique predictive clustering trees
Source: PeerJ Comput Sci. 2021 May 3;7:e506. doi: 10.7717/peerj-cs.506 (PMC8101547; doi:10.7717/peerj-cs.506)
Supplement: Supplemental Information 1 — Each row shows the results of one method on one dataset with one number of labeled examples. The results are averaged over the 10 folds of the cross-validation and contain model sizes (number of leaf nodes), learning times, and predictive performance (measure depends on the task - see paper for details). The archive also includes a small python function that we used to generate the data subsets for the experiments. [file peerj-cs-07-506-s001.zip › split_data.py]

import numpy as np
from sklearn.model_selection import KFold, train_test_split


def prepare_splits(X, y, L, n_folds=10):
    """
    This function splits the data provided as X and y matrices into subsets that were used for the evaluation.
    :param X: np.array, shape = [n_samples, n_features]
        Feature matrix.
    :param y: np.array, shape = [n_samples, n_targets]
        Target matrix.
    :param L: int
        The number of labeled examples used.
    :param n_folds: int, default = 10
        The number of cross-validation folds.
    :return:
        An list of dictionaries. Each dictionary presents the split for one CV fold.
        Dictionaries hold numpy arrays of features for labeled, unlabeled, and test examples, as well as targets for
        labeled and test examples.
        Here, 'labeled' and 'unlabeled' are subsets of the training set. Unlabeled targets are not used.
    """
    xval_splitter = KFold(n_splits=n_folds, shuffle=True, random_state=1)
    indices = np.arange(X.shape[0])
    splits = []
    for labeled_and_unlabeled, test in xval_splitter.split(indices):
        labeled, unlabeled = train_test_split(labeled_and_unlabeled, train_size=L, random_state=1)

        splits.append({
            'X_labeled': X[labeled],
            'X_unlabeled': X[unlabeled],
            'X_test': X[test],
            'y_labeled': y[labeled],
            'y_test': y[test]
        })

    return splits
